# Supplementary material for: Investigating attitudes towards medication and barriers to self-management among Hungarian adults with diabetes mellitus: A cross-sectional study
Source: PLoS One. 2025 Mar 26;20(3):e0317034. doi: 10.1371/journal.pone.0317034 (PMC11940427; doi:10.1371/journal.pone.0317034)
Supplement: S1 Data — (XLSX) [file pone.0317034.s001.xlsx]

## Sheet: Datebase
CaseId	D1	D2	D3	D4	D5	D6	D7	D8	D9	D10	D11	D12	D13	D14	E1_01	E1_02	E1_03	E1_04	E1_05	E1_06	E1_07	E1_08	E1_09	E1_10	E1_11	E1_12	E1_13	E2_01	E2_02	E2_03	E2_04	E2_05	E2_06	E2_07	E2_08	E2_09	E2_10	E2_11	E2_12	E2_13	E2_14	E2_15	E2_16	E3_01	E3_02	E3_03	E3_04	E3_05	E3_06
41	2	1	3	1	1	2	64	2	13	4	2	3	2	4	6	2	1	2	3	3	4	1	1	1	3	3	1	6	6	6	6	5	4	5	4	5	5	5	6	6	4	6	6	3	6	6	6	4	5
55	2	1	3	1	2	2	86	2	2	5	3	3	2	3	6	6	6	6	6	6	6	6	6	6	6	6	6	1	6	6	1	1	1	1	1	1	1	1	3	3	3	6	6	1	1	1	1	1	1
82	1	1	3	1	3	2	40	2	3	4	2	4	2	3	6	1	1	2	4	1	2	1	1	1	2	4	1	4	5	4	4	4	4	3	3	3	2	3	4	4	4	4	4	6	6	6	6	2	6
386	1	1	3	1	2	2	40	3	2	5	1	3	2	3	1	1	1	1	1	1	1	1	1	1	1	1	1	4	6	1	2	2	2	1	3	2	2	1	4	3	1	3	3	6	6	6	6	6	6
416	2	1	3	1	1	2	63	2	6	3	2	3	2	3	6	1	1	6	6	1	1	1	1	1	1	1	1	6	6	6	6	1	1	1	1	1	1	1	1	1	1	1	1	1	6	6	6	1	1
465	2	1	5	4	2	2	59	2	14	2	2	3	2	3	6	1	1	1	1	1	1	1	1	1	1	6	6	2	2	2	2	2	2	1	1	1	1	3	2	2	2	2	2	1	1	1	1	1	1
486	2	1	3	1	1	2	76	3	13	6	3	6	2	4	6	1	1	1	6	1	6	1	1	6	2	6	6	2	6	6	6	2	2	2	1	1	1	2	3	2	2	6	6	1	6	6	6	6	1
719	2	1	3	2	1	1	73	3	7	3	2	2	2	5	1	1	1	1	1	1	1	1	1	1	1	1	2	1	1	1	1	1	2	1	1	1	1	1	1	1	1	1	2	1	1	1	1	1	3
1051	1	1	3	1	2	2	57	2	13	5	2	3	2	3	1	1	1	1	1	1	1	1	1	1	1	1	1	4	1	3	2	1	4	3	1	1	1	1	3	2	2	1	2	1	1	1	1	1	1
1085	2	1	2	1	2	2	51	2	13	3	2	4	2	4	6	3	3	2	3	2	3	1	1	2	3	5	3	3	6	2	2	3	2	2	2	2	2	4	3	3	5	5	3	2	2	2	3	2	3
1088	2	1	3	2	2	2	58	3	10	5	2	3	2	3	6	1	1	6	6	1	1	1	6	1	1	1	6	4	1	4	6	4	4	3	3	4	5	6	5	4	2	3	6	2	6	2	1	1	4
1276	1	1	3	1	1	2	75	2	5	6	4	3	2	4	6	6	6	6	6	6	4	6	6	4	6	4	3	1	6	1	6	3	4	1	1	1	3	1	2	4	1	1	2	6	6	6	2	6	2
1440	2	1	3	1	1	2	65	3	8	4	4	3	2	3	1	1	1	1	1	1	1	1	1	1	1	1	1	1	1	1	1	1	1	1	1	1	1	1	1	1	1	1	1	3	1	1	1	1	1
1462	2	1	4	2	1	2	69	2	15	5	4	3	2	3	6	6	6	6	5	6	6	6	6	6	6	5	6	6	6	6	6	6	6	6	6	6	6	6	6	6	6	6	6	6	6	6	6	6	3
1496	2	1	4	2	1	1	69	2	1	5	2	2	2	3	6	1	1	1	1	1	1	1	1	2	1	4	1	6	6	1	1	1	1	1	1	1	2	1	1	2	1	1	1	1	1	1	1	1	1
1580	2	1	3	1	1	2	45	3	4	6	1	4	2	3	1	1	1	1	1	2	1	1	1	1	2	2	1	4	5	4	2	1	4	2	3	1	4	4	2	2	2	4	2	5	5	4	4	1	5
1767	2	1	3	1	1	1	38	3	13	6	1	3	2	4	2	1	1	3	1	4	2	1	1	1	4	4	1	5	5	5	5	5	5	1	4	3	4	5	4	1	2	5	1	5	5	5	5	1	5
1793	2	1	3	2	1	2	38	2	13	5	2	3	2	3	1	6	6	2	6	2	1	1	1	1	1	2	1	1	1	2	1	2	1	2	1	2	1	2	1	3	3	2	3	1	3	1	2	1	2
1909	2	1	4	1	1	2	62	3	6	4	4	3	2	3	1	1	1	2	1	3	1	1	1	1	3	3	3	4	1	4	5	3	4	1	1	1	1	1	4	3	1	1	1	1	1	2	4	3	2
1950	2	1	3	2	1	2	75	2	13	5	3	3	2	4	6	6	6	6	4	2	6	6	6	6	6	2	6	6	6	4	6	5	4	4	3	4	4	6	4	3	4	4	6	6	6	6	6	3	4
1985	2	1	2	2	1	2	72	2	13	6	2	3	2	4	1	1	1	1	1	1	1	1	1	1	1	1	1	1	1	2	1	1	1	1	1	1	1	1	1	1	1	1	1	1	1	1	1	1	3
2064	1	1	3	1	1	2	45	3	13	6	4	5	2	4	1	1	1	1	1	1	1	1	1	1	1	1	1	1	1	1	1	1	1	1	1	1	1	1	1	1	1	1	1	3	4	1	1	1	3
2205	2	1	5	1	1	2	81	3	13	5	1	3	2	3	6	6	6	6	6	2	6	6	6	6	2	6	6	4	6	6	6	3	4	1	1	2	2	4	4	3	4	6	2	2	6	1	1	1	2
2416	1	1	4	1	2	2	66	2	7	6	3	3	2	3	1	2	2	2	2	2	2	2	2	2	2	2	2	5	5	5	5	5	5	5	5	5	5	5	5	5	5	5	5	5	5	6	5	5	6
2457	2	1	3	1	1	2	66	3	11	5	2	3	2	3	1	1	1	1	2	2	1	1	1	1	1	3	1	3	6	6	2	1	1	3	4	3	2	1	3	2	3	4	3	4	6	6	1	3	4
2516	1	1	5	2	1	2	63	3	13	3	2	3	2	3	1	1	1	1	1	1	1	1	1	1	1	1	1	4	5	2	6	4	3	3	6	4	6	6	6	3	3	2	2	1	3	1	2	1	3
2565	1	1	4	1	1	2	34	3	19	4	2	3	1	3	1	1	1	1	1	1	3	1	1	1	1	2	2	4	6	2	6	3	1	2	2	1	1	4	4	2	1	5	3	2	3	2	2	3	2
2585	1	1	4	1	1	2	41	3	13	6	2	2	2	4	3	2	2	2	1	3	2	1	1	2	2	2	3	4	4	2	4	2	4	1	1	2	2	1	5	2	2	2	2	1	1	1	1	1	1
2592	2	1	3	1	1	2	51	2	13	3	2	3	2	3	2	1	2	1	1	2	1	1	1	2	2	1	1	5	6	4	4	4	3	2	6	1	4	4	4	4	4	5	2	3	3	2	4	1	4
2957	2	1	3	3	2	1	59	2	1	4	2	3	2	3	1	1	1	1	1	1	1	1	1	1	1	1	1	1	1	1	6	1	1	1	6	6	1	1	1	6	6	6	6	4	5	6	6	6	4
2982	1	1	3	1	1	2	54	2	10	4	2	3	2	3	2	2	2	2	1	3	1	1	1	1	2	1	2	4	5	4	3	3	4	1	1	1	1	1	4	2	3	2	2	6	6	6	6	6	6
3002	2	1	3	1	1	2	54	2	11	5	4	3	2	3	1	1	1	1	2	1	1	1	1	1	1	2	1	4	6	4	4	2	1	2	2	1	1	1	1	1	1	1	1	1	1	1	1	1	1
3083	2	1	3	2	1	2	44	3	18	5	2	4	2	3	6	6	6	6	6	6	6	6	6	6	6	6	6	6	6	6	6	6	6	6	6	6	6	6	6	6	6	6	6	6	6	6	6	6	6
3177	1	1	3	1	1	2	43	3	13	6	2	2	2	3	1	1	1	1	1	2	1	1	1	1	2	1	1	5	5	5	4	3	4	3	4	2	3	4	5	1	1	4	1	1	1	1	1	1	4
3207	1	1	4	1	1	2	48	3	10	4	2	3	2	3	1	1	1	1	1	1	1	1	1	1	1	2	1	4	6	2	2	2	3	1	2	2	2	1	3	2	2	3	2	1	1	1	1	1	3
3257	1	1	4	2	1	2	74	2	2	6	3	3	2	4	1	1	1	2	1	3	1	1	1	1	3	2	1	2	6	6	6	2	4	2	1	1	2	3	4	3	4	1	1	1	1	1	3	2	4
3269	2	1	5	1	1	1	55	2	13	6	2	5	2	3	4	2	2	3	3	3	3	2	2	3	4	4	2	3	3	3	4	3	4	3	4	3	4	4	4	4	4	4	2	3	3	4	4	4	3
3307	1	1	3	4	1	2	49	2	10	2	2	4	2	4	4	1	1	2	5	1	2	1	2	3	1	4	1	4	5	4	4	3	1	1	3	1	3	2	5	2	5	5	1	1	3	1	1	2	3
3341	2	1	3	2	1	1	77	3	15	6	2	3	2	3	6	1	1	1	1	2	1	1	1	6	1	1	2	2	1	1	1	1	1	1	1	1	6	1	1	2	1	1	2	4	1	1	1	1	1
3422	2	1	3	1	1	2	68	2	5	5	2	3	2	4	1	1	1	1	1	1	2	1	1	1	1	2	1	1	1	1	1	1	2	2	1	1	1	1	2	1	2	1	1	2	6	2	1	1	4
3440	2	1	3	1	3	2	70	2	13	6	1	3	2	3	6	1	1	1	1	1	1	1	1	1	1	1	1	4	6	4	6	4	3	1	1	1	1	1	4	3	4	1	2	1	6	1	1	1	3
3465	2	1	3	2	1	2	69	2	13	5	2	3	2	4	6	6	6	6	6	6	6	6	6	6	6	6	6	3	6	6	6	3	3	3	2	4	6	6	3	3	4	6	6	1	1	1	1	1	2
3527	2	1	3	2	1	2	67	2	3	6	3	3	2	4	1	1	1	1	1	2	1	1	1	1	2	1	1	1	1	1	1	2	2	3	1	2	1	1	1	2	2	1	1	1	1	1	1	1	2
3627	2	1	3	3	1	2	46	2	5	3	2	3	2	4	1	1	1	1	1	1	1	1	1	1	1	1	6	1	1	1	1	1	1	1	1	1	1	1	1	1	1	1	1	1	1	1	1	1	1
4104	1	1	4	2	1	2	46	3	13	3	2	2	2	3	1	2	1	1	1	3	1	1	1	1	1	1	2	2	6	6	6	6	1	1	6	6	6	2	2	6	6	1	2	4	3	1	1	1	4
4134	2	1	3	2	2	2	46	2	13	4	2	3	2	3	1	1	1	3	1	2	1	1	1	2	2	1	2	3	1	3	3	1	2	1	1	3	3	3	3	3	3	3	2	3	4	4	2	1	4
4204	2	1	4	1	1	1	75	3	13	6	5	3	2	3	6	6	6	2	4	1	6	6	2	2	6	4	6	6	6	6	6	2	6	6	4	6	4	6	6	6	6	5	6	6	6	6	6	4	3
4363	2	1	3	1	1	2	69	2	12	4	5	3	2	3	1	1	1	1	1	1	2	1	1	1	1	1	1	2	6	6	6	2	2	2	1	1	1	1	2	2	2	6	2	2	6	6	2	1	2
4424	2	1	3	2	2	2	52	3	8	5	4	3	2	4	1	1	1	1	1	1	1	1	1	1	1	1	2	1	1	1	1	3	1	1	2	1	1	1	3	2	2	3	3	2	3	3	3	1	3
4444	2	1	3	1	1	1	49	3	5	3	1	3	2	3	2	2	2	2	3	2	2	2	2	2	2	2	2	3	3	3	3	3	3	3	3	2	3	3	3	3	3	3	3	2	2	2	2	2	2
4468	2	1	5	1	1	1	44	3	13	6	2	3	2	3	6	3	6	2	6	3	1	1	1	3	1	5	2	4	2	3	1	1	2	1	1	1	3	3	4	2	1	5	2	4	1	2	4	1	4
4620	2	1	5	1	1	2	61	3	13	4	3	5	2	4	6	1	1	1	1	1	1	1	1	1	1	5	1	1	6	1	6	1	4	1	1	1	1	1	3	2	4	5	1	1	6	1	1	1	1
4886	1	1	5	4	3	2	24	2	15	6	2	3	2	2	1	1	1	1	1	3	1	4	1	5	1	3	2	5	6	3	1	1	3	3	2	2	5	1	2	2	3	2	2	1	1	1	1	1	1
4899	2	1	3	2	2	1	68	2	9	3	2	3	2	4	4	5	3	2	3	4	1	1	1	3	4	3	1	4	5	3	1	2	2	1	1	1	1	1	1	1	1	1	1	2	4	4	4	2	2
4978	1	1	5	1	2	2	35	2	13	3	2	3	2	4	6	3	6	6	1	1	1	1	1	1	1	1	1	5	5	5	5	4	5	4	1	1	1	4	5	4	4	4	3	5	5	5	4	1	4
5069	2	1	5	1	2	2	69	2	13	6	2	4	2	4	6	6	6	6	6	6	6	6	6	6	6	6	6	6	6	6	6	6	6	6	6	6	6	6	6	6	6	6	6	3	6	3	2	3	2
5087	1	1	4	1	1	2	48	2	5	2	2	3	2	3	6	6	6	6	6	6	6	6	6	6	6	6	6	4	4	4	4	1	4	4	1	1	1	4	3	4	4	4	1	1	1	1	1	1	1
5134	2	1	5	2	1	2	57	3	6	5	4	2	2	2	1	1	1	1	1	1	1	1	1	1	2	3	2	3	2	1	1	1	1	1	2	1	2	2	3	3	1	1	3	1	3	1	1	1	4
5231	1	1	4	1	1	2	42	2	8	6	2	4	2	3	1	1	1	1	1	2	1	1	1	1	1	1	2	4	1	5	5	1	5	3	1	1	1	4	4	1	1	1	3	1	1	1	1	1	1
5341	1	1	5	2	1	2	48	3	13	6	5	4	2	4	6	6	6	3	6	4	5	3	1	3	4	6	6	4	5	4	2	3	5	5	5	3	5	4	5	3	3	5	2	4	4	3	4	1	5
5429	2	1	2	3	2	1	54	3	13	2	1	4	2	3	2	2	2	2	2	2	2	2	1	2	2	2	2	3	3	3	2	3	2	3	2	3	2	2	3	3	2	4	2	2	3	3	3	3	4
5487	1	1	3	1	1	2	38	2	11	4	1	4	2	4	4	1	4	4	4	3	5	3	1	4	4	5	3	1	5	4	4	5	3	4	4	4	1	4	4	4	5	2	2	1	5	5	5	5	3
5531	2	1	3	1	1	2	65	2	13	5	3	3	2	3	1	1	1	1	1	1	1	1	1	1	1	1	1	3	1	3	1	2	4	2	4	3	2	2	4	3	4	4	3	1	2	2	1	1	1
5553	2	1	4	2	1	2	66	2	18	4	2	4	2	4	1	1	1	4	3	2	2	1	1	1	1	5	3	3	6	1	6	2	3	1	1	1	3	1	3	4	4	1	2	4	6	6	3	2	2
5560	1	1	3	1	2	2	81	3	16	4	2	3	1	3	6	1	1	1	1	1	1	1	1	1	1	1	1	1	6	1	6	2	4	1	1	1	6	1	6	1	1	1	1	1	6	1	1	1	6
5573	2	1	4	2	2	2	71	2	16	3	3	3	2	3	1	1	1	2	2	2	1	2	1	4	3	5	2	2	1	3	1	4	3	3	3	1	4	1	4	4	3	4	2	1	1	1	2	1	2
5648	2	1	3	2	1	1	78	2	13	6	2	3	2	5	6	6	6	6	1	3	1	1	1	1	1	1	1	6	6	6	6	5	1	1	1	1	1	1	1	1	1	1	1	1	1	1	1	1	3
5671	2	1	3	1	1	2	65	2	13	6	2	3	2	4	1	1	1	1	1	2	1	1	1	2	3	4	6	3	6	3	6	5	1	3	6	4	3	3	6	3	4	2	6	3	6	6	6	6	3
5672	2	1	3	1	2	2	60	3	4	4	2	3	2	3	1	1	6	6	6	2	1	6	1	6	1	5	6	6	6	6	6	6	5	1	6	6	6	6	6	6	6	6	6	2	4	6	6	1	6
5725	2	1	3	1	2	1	69	2	13	6	2	2	2	2	6	1	1	1	1	1	1	1	1	1	1	2	1	1	6	1	1	1	1	1	1	1	1	1	1	3	1	1	1	1	6	1	1	1	2
5775	2	1	3	1	1	2	72	2	13	6	4	3	2	3	6	1	1	1	3	3	1	1	1	1	1	4	1	1	6	1	1	2	4	2	2	2	6	4	3	3	3	1	2	1	6	1	2	2	3
5873	2	1	3	3	1	2	58	3	8	2	2	2	2	4	6	1	1	1	1	2	1	1	1	1	1	1	2	6	6	3	3	3	4	3	3	3	3	4	4	4	4	4	2	1	1	1	1	1	1
5914	2	1	3	3	1	1	71	3	4	2	2	4	2	4	6	6	6	6	2	2	1	1	1	5	5	5	5	4	6	2	6	2	4	2	2	3	5	6	2	2	2	5	5	1	6	1	5	2	3
6035	2	1	3	1	1	2	71	2	2	2	2	3	2	4	6	1	1	2	1	2	1	1	1	2	2	1	2	2	6	1	6	1	3	1	1	2	2	2	3	3	2	2	2	1	6	1	1	1	2
6047	1	1	3	4	2	1	70	3	3	3	2	3	2	4	1	1	1	1	1	3	2	1	1	1	1	5	1	1	1	1	1	1	1	2	2	1	1	2	3	3	1	1	2	1	1	1	2	2	3
6058	2	1	5	1	2	2	84	1	2	6	3	3	2	4	1	1	1	1	4	2	1	1	1	1	1	5	1	1	1	1	1	5	5	5	5	5	5	5	5	5	5	5	1	1	1	1	1	1	1
6107	1	1	3	1	2	2	39	3	1	6	2	3	2	3	1	1	1	5	1	2	2	1	1	1	1	4	3	5	5	1	1	1	1	1	2	1	1	1	5	1	1	2	2	2	2	2	2	1	3
6117	2	1	5	1	1	1	60	3	8	6	2	3	2	4	6	6	6	6	6	3	3	6	6	6	2	1	4	4	6	6	6	6	4	6	5	6	6	6	6	2	6	6	4	6	6	3	2	6	4
6140	2	1	3	1	1	2	70	2	13	3	3	3	2	3	1	1	1	1	2	2	1	1	1	1	1	1	1	2	1	1	2	1	2	1	2	1	1	1	3	1	2	1	1	1	1	1	1	1	2
6148	2	1	3	1	1	2	68	2	18	5	2	3	2	3	1	1	1	1	1	1	1	1	1	1	1	1	3	1	1	1	1	1	1	1	1	1	1	1	1	3	3	1	3	1	1	1	1	1	1
6194	2	1	3	2	1	2	69	3	13	6	4	3	2	4	6	1	1	2	1	1	1	1	1	2	1	1	2	2	1	1	6	3	1	2	6	3	6	2	3	3	4	6	2	1	6	1	4	1	4
6282	2	1	3	1	1	1	77	2	7	6	2	4	2	4	6	6	6	6	6	6	6	6	6	6	6	6	6	6	6	6	6	6	6	6	6	6	6	6	6	6	6	6	6	6	6	6	6	6	6
6284	2	1	3	1	1	1	62	3	17	5	2	3	2	3	1	1	1	2	2	2	1	1	1	1	1	1	1	4	3	4	3	3	3	1	3	1	2	2	3	2	2	2	2	3	3	3	3	3	3
6372	2	1	3	1	1	2	55	2	5	5	2	3	2	4	2	2	2	2	3	2	4	1	1	3	3	5	1	3	3	3	3	3	3	3	3	3	3	3	3	3	3	3	3	3	4	3	3	3	4
6377	2	1	3	1	2	2	75	2	5	6	2	3	2	3	1	6	6	6	6	6	6	6	6	6	6	6	6	6	6	6	6	6	6	6	6	6	6	6	6	6	6	6	6	6	6	6	6	6	6
6395	2	1	3	1	1	1	64	3	4	6	2	3	2	3	1	1	1	1	1	1	1	1	1	1	1	1	1	1	1	1	1	1	1	1	1	1	1	1	1	1	1	1	1	1	1	1	1	1	1
6524	2	1	3	4	1	2	68	2	1	1	2	3	2	4	1	6	1	1	1	2	3	1	3	2	2	4	2	2	2	3	2	1	2	1	2	3	2	1	3	1	4	3	2	2	2	2	2	2	1
6577	1	1	5	2	1	2	52	3	13	6	2	2	2	4	6	1	1	2	3	2	2	2	1	2	3	5	3	5	6	6	6	6	2	6	4	3	6	4	2	3	6	5	6	6	6	6	6	6	6
6621	2	1	2	1	1	1	79	3	13	6	2	3	2	4	6	6	6	6	6	6	6	6	6	6	6	6	6	6	6	6	6	2	3	6	6	6	6	6	4	4	2	6	6	6	6	6	6	6	2
6717	2	1	3	2	1	1	76	2	5	5	2	3	2	4	6	1	1	3	4	2	1	1	1	1	1	5	3	3	6	3	2	4	3	2	2	1	2	2	3	2	2	1	2	4	6	1	1	2	4
6807	2	1	3	1	2	2	57	2	4	6	4	3	2	3	1	1	1	1	1	2	1	1	1	1	2	1	2	4	5	4	5	5	4	1	1	1	1	3	4	4	3	3	3	1	1	1	1	1	3
6824	2	1	3	3	1	1	67	3	12	2	2	4	2	4	6	6	6	6	6	6	6	6	6	6	6	6	6	6	6	6	6	6	6	6	6	6	6	6	6	6	6	6	6	6	6	6	6	6	6
6930	1	1	3	2	1	2	47	2	2	6	1	5	2	5	4	4	4	5	5	3	3	1	1	4	5	5	2	5	5	5	4	5	4	4	4	5	4	5	4	4	5	5	3	4	5	5	5	4	4
6960	1	1	4	2	2	2	26	2	13	5	2	2	2	4	1	4	4	2	5	5	3	1	1	4	5	3	1	2	4	1	1	4	4	4	4	3	3	3	4	2	4	3	2	2	2	2	2	1	4
6972	2	1	3	1	1	1	71	3	13	4	2	3	2	3	6	1	1	1	1	1	1	1	1	1	1	1	1	2	1	1	1	1	1	1	1	1	1	1	1	1	1	1	1	1	1	1	1	1	1
6981	1	1	3	1	2	2	49	2	13	6	2	4	2	4	6	1	1	1	1	3	1	1	1	1	1	2	1	4	6	1	1	3	4	4	1	3	1	1	1	1	1	1	1	1	1	1	1	1	4
7074	2	1	5	2	1	2	67	3	13	6	4	3	2	3	1	1	1	1	1	1	1	1	1	1	2	3	2	1	1	1	1	2	1	1	2	1	2	2	2	2	2	1	2	2	1	1	1	1	1
7085	1	1	5	1	1	2	71	3	13	3	2	3	2	4	6	6	6	6	6	6	6	6	6	6	6	6	6	6	6	6	6	5	6	5	6	5	6	6	5	5	5	6	6	6	6	6	6	6	6
7144	1	1	3	1	2	1	75	2	2	2	2	3	2	4	6	1	1	1	1	2	2	1	1	1	1	1	1	6	6	1	6	1	1	2	3	3	1	1	2	2	4	1	6	1	1	1	1	1	1
7154	2	1	4	4	2	2	69	3	19	1	2	4	2	3	6	6	6	6	6	6	6	6	6	6	6	6	6	3	6	4	3	6	4	3	2	2	2	2	3	4	4	4	2	6	6	6	6	6	6
7183	2	1	3	1	2	1	78	3	3	5	2	2	2	4	6	6	6	4	6	6	6	6	6	6	6	6	6	3	6	2	4	4	3	1	3	1	1	1	3	1	3	1	1	1	6	1	1	1	1
7189	2	1	5	2	1	2	32	2	13	6	2	3	2	3	6	6	6	3	6	3	2	2	6	5	6	3	6	6	6	6	6	6	4	6	2	3	3	6	4	1	4	5	2	6	3	5	6	5	6
7236	2	1	3	1	2	1	71	2	13	3	2	3	2	3	6	6	6	6	6	2	6	6	6	6	6	6	6	6	6	6	6	4	6	6	6	4	6	6	6	6	6	6	6	6	6	6	6	6	3
7257	1	1	5	2	2	1	56	3	18	5	2	3	2	3	6	6	6	6	2	2	1	1	1	2	2	4	1	3	3	3	4	3	4	3	4	2	1	1	4	3	3	4	1	1	1	1	1	1	1
7473	2	1	3	1	1	2	68	1	8	3	3	5	2	3	6	1	6	6	4	1	1	1	1	6	5	5	6	1	6	6	6	4	6	1	6	1	6	5	6	6	6	5	6	1	6	6	6	4	3
7494	1	1	5	4	1	2	30	3	13	3	2	3	2	3	1	1	1	1	1	3	1	1	1	3	3	1	2	4	6	1	2	2	1	1	1	1	3	2	2	1	2	1	2	6	6	6	6	6	6
7562	2	1	3	4	1	1	69	2	4	1	3	4	2	3	2	2	3	5	4	3	1	1	1	1	3	3	1	4	5	5	5	5	1	2	1	1	4	4	2	1	1	3	1	3	4	5	5	5	3
7574	2	1	5	3	1	1	71	3	13	4	2	3	2	3	6	6	6	6	6	6	1	1	1	1	1	5	6	3	3	3	6	6	6	6	6	6	6	6	6	6	6	6	6	6	6	6	6	6	6
7583	2	1	5	1	1	2	70	3	10	3	1	3	2	3	6	6	6	6	6	6	6	6	6	6	6	6	6	2	6	6	6	6	6	6	6	6	6	6	6	6	6	6	6	6	6	6	6	6	2
7615	2	1	3	1	3	1	34	3	13	6	2	1	2	1	2	2	3	3	2	3	3	2	2	3	3	3	2	2	3	3	2	3	3	3	2	3	3	3	2	3	3	3	3	3	2	3	3	2	3
7648	2	1	3	1	2	2	77	3	18	5	2	3	2	4	1	1	1	1	1	1	1	1	1	1	1	1	1	1	6	1	1	4	4	3	1	2	2	1	3	4	1	1	1	1	1	1	1	1	1
7651	2	1	4	1	2	2	58	2	13	6	2	3	1	3	5	2	2	2	1	2	2	1	1	1	4	2	2	5	5	5	5	2	5	6	6	6	6	5	6	6	6	6	6	5	5	6	6	6	5
7719	1	1	3	1	1	1	55	2	13	6	2	3	2	4	6	1	1	2	3	2	2	1	1	2	1	6	6	4	4	4	6	5	5	3	4	3	6	6	5	3	6	6	6	1	1	1	3	3	2
7720	1	1	4	1	2	2	35	3	2	4	2	1	2	3	1	1	1	1	1	1	1	1	1	1	1	1	1	4	4	3	3	1	1	1	1	1	1	2	4	4	4	2	3	1	1	2	2	1	3
7763	2	1	5	1	1	2	51	2	13	6	2	3	2	3	6	2	1	2	1	2	1	1	6	6	1	6	6	4	5	2	6	6	1	6	1	6	6	1	4	2	4	1	6	4	5	6	4	6	4
7795	2	1	3	1	1	2	68	3	13	6	2	3	2	3	6	6	6	3	6	6	6	1	1	6	6	3	6	6	6	6	6	3	4	6	6	6	6	6	4	6	6	6	6	1	1	1	1	1	1
7798	2	1	3	1	1	1	70	3	13	6	2	3	2	4	6	6	6	6	6	6	6	6	6	6	6	6	6	6	6	6	6	6	6	6	6	6	6	6	6	6	6	6	6	1	1	1	1	1	1
7843	2	1	3	1	1	2	63	3	13	6	2	3	2	4	6	6	6	6	6	6	2	6	6	2	3	6	2	4	6	6	5	4	4	6	6	2	6	3	5	6	6	3	2	6	6	6	6	6	4
7845	2	1	3	3	3	1	72	2	19	1	2	3	2	3	1	1	1	1	1	1	2	1	2	2	3	3	3	1	1	3	3	3	2	1	3	2	3	3	2	3	4	3	3	3	1	1	3	1	4
7862	1	1	3	2	1	2	55	2	8	6	4	3	2	3	6	6	6	1	4	1	1	1	1	1	1	4	1	5	5	1	1	3	1	1	1	1	1	3	3	3	3	3	1	2	2	1	3	4	3
7878	2	1	3	1	1	2	69	3	6	3	2	3	2	4	6	5	5	1	6	1	6	6	1	3	6	4	2	6	6	6	6	4	1	1	6	3	4	6	6	4	4	6	6	6	6	6	6	6	2
7916	1	1	5	1	1	2	25	2	13	2	2	3	2	2	1	1	1	1	1	2	1	1	1	1	1	1	1	2	5	3	2	1	3	2	1	2	4	1	2	1	1	3	1	2	4	4	4	1	2
7954	2	1	3	1	1	1	68	3	15	6	2	3	2	3	6	1	1	1	5	2	1	1	1	1	2	4	2	2	6	2	1	4	2	1	2	2	2	2	2	1	1	2	2	1	6	1	1	1	2
7967	2	1	3	1	1	2	69	2	13	5	2	3	2	3	1	1	1	2	3	2	1	1	1	2	1	1	1	2	2	2	2	3	2	2	2	1	2	2	2	2	2	3	2	2	2	2	2	3	2
8108	1	1	3	3	2	2	30	3	13	6	2	3	2	2	1	2	2	1	2	1	2	1	2	1	2	1	2	1	2	1	2	1	2	1	2	1	2	1	1	1	2	1	2	1	2	2	2	2	3
8178	2	1	3	1	3	2	60	2	16	3	2	3	2	5	6	2	6	2	2	2	2	2	6	2	2	4	2	2	6	6	2	4	3	2	2	4	3	2	3	4	3	4	3	2	6	6	2	2	2
8181	1	1	3	1	1	1	51	2	8	6	4	2	2	3	1	1	1	1	1	1	1	1	1	1	1	1	1	3	6	1	1	1	1	1	1	1	1	1	5	1	3	1	1	1	1	1	1	1	1
8245	2	1	2	1	1	1	74	3	19	5	2	3	2	4	6	6	6	6	6	2	6	2	1	2	2	1	2	3	6	4	1	2	5	4	4	4	2	2	6	6	6	6	4	6	6	2	2	1	4
8329	2	1	3	1	1	2	78	3	4	3	2	3	2	3	6	1	1	1	2	6	1	1	6	6	6	1	1	3	6	6	6	1	3	1	1	1	6	1	1	5	6	1	1	1	6	1	2	2	2
8485	2	1	4	2	1	1	75	3	13	4	2	3	2	4	2	2	1	1	1	1	1	1	1	1	1	1	1	3	3	3	3	4	1	1	1	3	1	1	1	1	1	1	1	1	1	1	1	1	1
8650	2	1	5	2	1	2	60	2	13	4	2	6	2	3	6	6	6	6	6	1	1	1	1	1	1	6	6	5	6	6	6	6	6	1	6	6	6	5	5	6	6	6	6	6	6	6	1	6	3
8658	1	1	5	1	1	2	33	3	15	5	1	6	1	3	2	1	1	2	1	2	1	1	1	1	2	1	1	3	6	6	6	6	1	1	1	1	1	2	2	2	2	1	1	1	1	1	3	1	2
8684	2	1	4	2	2	1	38	2	13	6	2	3	2	3	3	2	3	4	2	2	3	3	3	2	4	2	2	4	4	4	5	2	3	3	4	2	3	4	3	4	3	5	6	3	4	4	3	1	2
8706	1	1	5	2	1	2	43	2	9	3	2	3	2	3	3	1	1	2	2	2	1	1	1	2	1	3	2	4	5	4	4	3	4	3	4	2	4	4	4	4	4	4	2	2	4	3	4	3	3
8742	2	1	3	1	1	2	68	2	16	3	4	4	2	4	1	1	1	1	1	1	1	1	1	1	1	1	1	2	1	4	3	4	3	1	1	4	3	1	3	3	2	2	2	1	1	1	2	1	2
8780	2	1	5	1	1	1	69	3	4	3	2	2	2	3	6	1	1	1	1	1	1	1	1	1	1	1	1	1	1	1	1	1	1	1	1	1	1	1	1	1	1	1	1	1	1	1	1	1	1
8837	2	1	3	1	1	2	53	2	1	4	2	2	2	4	2	1	1	1	1	2	1	1	1	1	1	1	1	6	6	6	6	6	6	6	6	6	6	6	6	6	6	6	6	3	6	6	6	6	6
8867	2	1	5	1	1	2	72	2	13	6	2	3	2	4	3	1	1	3	1	3	5	1	1	1	3	3	3	1	1	1	1	5	5	5	5	5	3	4	5	5	5	5	1	2	6	6	6	6	4
9054	2	1	3	2	2	2	64	2	13	5	2	3	2	4	2	1	2	2	1	2	1	1	1	2	2	1	2	4	5	4	5	5	5	3	3	4	4	5	4	3	3	1	3	1	2	1	1	1	3
9137	2	1	3	1	2	1	66	3	10	5	4	3	2	3	1	1	1	2	1	2	1	1	1	1	1	4	1	1	1	1	3	1	4	1	4	1	4	4	4	5	4	3	4	1	1	1	3	1	4
9140	2	1	3	1	1	2	72	2	13	6	4	3	2	4	6	1	1	1	1	2	1	1	1	1	3	1	1	6	6	1	6	3	4	3	6	3	3	4	3	3	3	1	2	2	6	2	2	1	4
9203	2	1	3	2	3	1	29	2	13	6	2	4	2	4	4	3	5	1	1	2	4	3	4	6	2	4	2	3	5	4	4	5	3	6	4	4	2	4	4	5	4	3	3	4	5	3	2	4	4
9216	1	1	3	1	1	2	68	2	5	5	2	3	2	3	1	1	1	1	1	1	1	1	1	1	1	1	1	2	6	2	1	1	3	1	2	2	1	1	4	2	4	3	2	1	1	1	1	1	2
9259	1	1	3	1	1	2	34	3	13	6	2	3	2	2	6	2	1	1	1	1	1	1	1	1	2	1	2	5	4	4	6	6	4	1	1	1	1	4	3	4	4	3	1	6	6	6	6	6	6
9351	2	1	3	1	1	2	70	1	13	3	3	3	2	3	1	1	1	1	1	2	1	1	1	1	2	5	1	6	6	6	6	6	5	6	5	5	4	6	6	5	6	6	6	1	6	1	1	1	2
9390	2	1	3	2	2	2	73	3	13	6	4	5	2	3	6	6	6	6	6	6	6	6	6	6	6	6	6	6	6	6	6	6	6	6	6	6	6	6	6	3	3	6	3	6	6	6	6	6	6
9401	2	1	3	4	2	2	57	2	5	4	2	5	2	4	1	1	1	1	1	1	1	1	1	1	1	4	2	1	1	1	1	1	1	1	1	1	1	1	1	4	3	4	1	2	2	1	1	1	2
9428	1	1	5	1	1	2	39	3	6	6	2	2	2	3	1	1	1	3	4	3	2	1	1	2	1	4	2	4	4	4	4	3	3	4	4	3	3	2	2	3	2	2	3	2	2	2	2	2	3
9598	2	1	3	2	2	1	60	2	4	1	2	3	2	4	1	1	1	1	1	1	1	1	1	1	1	1	1	1	1	1	1	5	4	4	1	4	1	1	5	1	1	1	1	1	1	1	1	1	4
9766	2	1	5	1	1	1	67	2	13	6	2	2	2	3	1	1	1	1	1	1	1	1	1	1	1	1	1	1	1	1	1	1	1	1	1	1	1	1	1	3	1	1	1	1	1	1	1	1	1
9909	2	1	3	1	1	2	70	2	6	4	3	3	2	3	6	4	1	2	4	1	1	1	1	1	4	1	1	2	1	1	6	4	4	6	5	4	4	4	4	2	4	4	3	3	1	1	2	3	3
9979	1	1	5	1	2	2	53	3	13	6	2	3	2	3	3	3	3	4	4	2	3	4	3	4	3	4	4	2	3	4	3	2	3	4	3	2	3	4	2	3	4	3	3	4	3	2	2	3	4
10124	2	1	3	2	1	2	78	2	13	6	4	3	2	4	6	2	1	1	1	2	1	1	1	2	3	1	1	2	6	2	6	3	4	3	4	3	5	4	6	2	2	6	5	1	6	1	1	1	4
10140	1	1	3	1	1	2	70	2	13	4	4	3	2	3	6	6	6	2	1	2	6	6	6	6	6	6	6	2	6	6	6	6	2	6	6	6	6	6	6	2	3	6	6	1	6	6	2	6	6
10371	2	1	3	2	1	1	46	1	1	3	1	5	2	5	5	5	5	5	5	1	1	1	1	1	1	5	1	1	1	1	1	1	5	1	2	1	1	1	1	2	2	4	1	1	1	1	1	1	1
10382	1	1	3	1	1	1	48	3	8	6	2	1	2	3	1	1	1	2	1	3	3	1	1	1	1	1	1	3	4	3	1	1	1	1	1	1	2	2	3	1	1	1	4	2	4	4	4	1	1
10426	2	1	3	1	1	2	69	2	13	5	2	4	2	4	1	1	1	1	3	1	1	1	1	1	1	1	1	3	5	4	5	4	4	3	3	3	3	3	3	3	3	3	6	2	6	2	2	4	2
10548	2	1	3	1	2	1	59	2	10	4	2	3	2	3	1	1	1	1	1	1	1	1	1	1	1	1	1	3	4	3	6	4	5	1	6	4	2	2	5	1	1	1	1	1	1	1	1	1	1
10775	2	1	5	1	1	2	66	3	13	6	2	3	2	2	1	1	1	1	1	1	1	1	1	1	1	1	2	1	1	1	1	1	1	1	1	1	2	2	1	1	1	1	2	6	6	6	6	6	6
10778	2	1	5	1	1	1	52	2	13	6	2	5	2	3	2	2	2	2	2	3	2	2	2	3	3	4	3	2	2	2	2	2	3	3	3	2	2	2	2	2	2	4	3	2	3	2	2	2	3
10800	1	1	3	2	1	1	63	2	10	4	2	4	2	4	1	1	1	1	1	1	1	1	1	1	1	5	1	2	2	2	2	2	2	2	2	2	2	2	2	2	2	2	2	1	1	1	1	1	1
10812	1	1	5	2	1	1	50	2	14	5	2	3	1	3	1	1	1	1	1	2	1	1	1	1	2	1	1	4	5	5	5	2	3	1	3	3	6	4	6	6	6	6	6	6	6	6	6	6	6
10848	2	1	3	1	1	1	67	2	13	6	2	4	2	4	6	1	2	3	1	2	2	1	1	2	1	5	1	1	6	1	1	4	3	3	2	2	2	1	3	3	3	3	3	3	6	1	1	1	3
11025	2	1	5	2	1	2	79	3	13	6	2	2	2	3	6	1	1	2	1	1	1	1	1	1	1	1	2	5	5	5	5	5	5	3	5	4	6	6	5	6	6	6	6	1	6	1	2	2	1
11035	2	1	5	3	1	2	46	3	13	5	2	3	2	5	5	3	3	4	6	3	1	1	1	4	4	6	2	4	5	5	6	6	4	4	4	5	3	3	4	3	4	6	6	3	5	3	4	1	4
11202	2	1	3	1	1	1	76	2	13	6	2	3	2	3	6	6	6	2	6	2	3	2	2	6	2	3	6	2	4	3	5	2	3	3	2	2	3	2	2	2	2	6	2	2	4	1	3	3	3
11212	2	1	5	3	1	2	69	2	7	3	3	3	2	3	1	1	1	1	1	3	1	1	1	1	1	1	2	4	1	1	5	1	5	1	1	1	6	2	4	3	3	4	2	4	1	1	4	1	4
11342	1	1	1	1	1	2	31	1	18	3	2	5	2	4	1	5	3	1	2	2	4	1	3	2	4	5	1	1	3	4	3	2	3	5	5	4	1	2	5	3	1	1	3	2	4	1	2	4	6
11528	2	1	3	2	1	2	69	2	13	6	3	2	2	3	6	1	1	1	2	2	1	1	1	1	2	4	1	4	6	6	6	4	2	1	1	1	3	6	6	2	2	2	2	1	6	1	1	1	2
11592	2	1	3	1	1	1	54	3	16	6	2	2	2	3	4	1	1	3	1	3	1	2	1	1	2	1	2	4	5	3	4	1	2	1	3	3	2	4	4	2	1	1	1	1	3	3	3	1	3
11656	2	1	3	1	1	2	70	2	5	4	4	3	2	3	1	6	1	1	1	1	1	1	1	1	1	1	1	1	1	1	1	1	1	1	1	1	1	1	1	1	1	1	1	1	1	1	1	1	1
11870	1	1	4	2	1	2	40	2	13	6	2	2	2	3	1	1	1	1	1	1	2	1	1	1	1	1	1	2	6	2	3	2	2	2	6	2	1	2	3	2	2	1	1	6	6	6	6	6	6
11916	1	1	2	2	1	1	49	2	13	4	1	4	2	4	3	3	3	2	3	3	3	2	3	4	3	4	3	2	2	4	2	4	3	4	3	3	3	5	4	4	4	3	3	3	3	3	3	3	3
11931	2	1	3	2	1	1	70	3	11	5	2	3	2	3	4	3	3	4	6	3	6	5	3	3	6	5	6	4	6	6	3	6	3	4	6	4	2	6	6	6	4	6	6	4	6	2	4	6	4
12009	2	1	3	1	1	2	67	2	4	5	4	4	2	4	6	1	1	3	5	1	1	1	1	4	3	5	6	2	6	1	1	5	2	1	3	4	6	6	3	4	4	6	6	1	6	1	3	5	2
12109	1	1	4	1	2	2	44	3	9	5	2	3	2	4	4	2	1	3	1	2	1	1	1	3	3	3	2	4	5	3	3	3	4	4	4	3	4	3	5	3	2	2	2	6	6	6	6	6	6
12191	1	1	4	2	1	2	60	3	13	4	2	2	2	3	1	1	1	2	1	3	4	1	1	3	3	1	4	2	1	1	1	3	4	2	4	1	1	3	4	1	2	1	1	1	1	1	1	1	1
12228	2	1	5	1	1	1	77	3	18	5	2	3	2	4	6	6	6	6	6	1	1	1	1	6	6	4	3	3	6	6	6	3	3	2	6	6	6	1	3	3	3	3	3	2	6	6	2	1	2
12254	2	1	3	1	1	2	59	2	13	6	3	4	2	3	1	1	1	1	1	1	1	1	1	1	1	1	1	1	1	1	1	1	1	1	1	1	1	1	1	1	1	1	1	1	1	1	1	1	1
12284	2	1	3	1	1	2	64	2	13	1	2	3	2	3	1	1	1	1	2	1	2	1	1	2	2	3	1	4	1	2	1	2	3	2	1	1	2	2	1	1	2	2	2	3	1	2	2	1	3
12368	2	1	3	1	1	2	63	2	13	2	2	2	2	3	1	1	3	1	3	1	1	1	1	1	1	3	3	4	5	5	5	5	1	1	3	1	1	1	5	4	4	3	2	2	1	1	3	4	2
12388	2	1	3	1	2	2	72	2	5	5	2	4	2	4	6	6	6	2	6	2	1	6	6	2	3	6	3	3	6	6	6	2	3	1	6	2	2	2	3	4	3	6	3	6	6	2	2	6	3
12519	1	1	5	1	1	2	68	3	1	3	2	2	2	3	1	1	1	1	1	2	1	1	1	1	1	1	1	3	6	1	6	1	3	2	2	1	1	1	3	5	6	1	4	1	6	1	1	1	2
12602	2	1	3	1	1	1	65	3	4	6	2	3	2	5	1	1	1	1	1	1	1	1	1	1	1	1	1	1	1	1	1	1	1	1	1	1	1	1	1	1	1	1	1	1	1	1	1	1	1
12617	1	1	4	1	2	2	48	3	13	5	2	3	2	4	6	6	6	6	6	6	6	6	6	6	6	6	6	4	4	4	4	2	4	3	3	3	3	3	3	3	3	4	3	3	4	4	1	1	1
12628	1	1	3	1	2	2	29	2	9	5	2	3	2	3	6	3	3	3	3	3	3	3	3	3	3	3	3	3	3	3	3	3	3	3	3	3	3	3	3	3	3	3	3	3	3	3	3	3	3
12700	2	1	3	4	2	2	74	2	10	2	2	3	2	3	1	1	1	4	1	2	1	1	1	3	3	1	1	2	1	2	1	4	3	1	1	2	2	1	3	3	3	1	1	3	1	1	3	1	3
12701	1	1	4	1	1	2	43	3	18	5	2	2	2	4	1	1	1	1	1	1	1	1	1	1	1	2	1	4	4	4	2	1	3	1	2	1	1	3	4	4	4	3	3	1	1	1	1	1	1
12784	2	1	5	1	1	1	70	3	2	6	2	2	2	3	3	1	2	2	2	3	1	1	1	2	2	1	2	3	2	1	1	2	4	2	1	1	1	3	4	2	4	2	2	2	2	2	2	1	4
12854	2	1	3	2	1	2	65	2	10	4	2	3	2	3	1	1	1	1	3	1	2	1	1	3	3	2	2	4	5	4	4	3	4	3	4	2	3	3	5	4	4	4	4	1	2	1	1	1	1
12886	1	1	5	1	2	2	35	3	9	2	2	3	2	3	6	1	1	1	1	2	1	1	1	1	1	1	1	5	6	1	1	1	1	1	1	1	1	3	4	1	1	5	1	6	6	6	6	6	6
12955	2	1	5	1	1	1	72	3	16	6	2	2	2	3	6	1	1	1	2	3	1	1	1	1	1	1	1	1	1	1	1	2	2	1	1	1	1	1	1	1	1	1	1	1	1	1	1	1	2
13113	2	1	3	1	2	1	64	2	8	6	2	3	2	3	1	1	1	1	1	1	1	1	1	1	1	1	1	4	5	4	4	4	4	1	4	1	1	1	1	1	1	1	1	4	5	5	5	1	4
13122	2	1	3	2	1	1	58	2	14	5	2	4	2	4	3	2	3	3	4	2	1	2	2	3	3	3	3	3	4	3	3	3	3	2	3	3	3	3	3	3	3	3	3	3	4	3	3	3	3
13130	2	1	5	1	1	2	64	2	13	4	3	4	2	4	6	1	1	1	1	1	1	1	1	1	1	1	1	1	6	1	5	5	5	4	4	4	6	1	5	6	6	6	6	5	5	5	5	5	5
13179	2	1	3	2	1	2	69	2	13	3	2	3	2	3	6	6	6	6	6	6	6	6	6	6	6	6	6	6	6	6	6	4	6	6	6	4	6	6	6	6	6	6	6	6	6	6	6	6	6
13321	2	1	3	1	1	2	64	3	13	6	1	3	2	4	6	1	6	6	6	1	1	1	6	6	6	6	1	1	6	6	6	6	1	1	1	1	1	1	1	1	1	1	1	1	6	6	6	1	1
13476	2	1	3	1	1	2	60	2	13	6	3	3	2	3	6	6	6	6	6	6	6	6	6	6	6	6	6	6	6	6	6	6	6	6	6	6	6	6	6	6	6	6	6	6	6	6	6	6	6
13545	2	1	3	2	2	1	71	2	15	5	2	3	2	4	1	1	1	1	1	1	1	1	1	1	1	4	1	3	1	1	1	4	3	1	1	1	1	1	1	1	1	1	1	2	1	1	1	1	3
13577	2	1	3	1	1	2	59	2	1	4	2	2	2	3	1	1	1	1	1	1	1	1	1	1	1	4	1	6	6	6	6	6	4	6	6	6	6	6	4	4	6	6	6	6	6	6	6	6	4
13629	2	1	3	1	1	1	70	3	13	6	2	4	2	4	6	1	1	1	1	3	1	1	1	1	1	5	6	6	6	6	6	6	6	6	6	6	6	6	6	6	6	6	6	1	1	1	1	1	1
13647	2	1	3	1	1	2	72	2	1	3	3	4	2	3	6	6	6	1	3	1	6	6	6	6	6	5	6	2	2	2	2	2	2	2	2	2	2	2	2	2	2	2	2	2	2	2	2	2	2
13670	2	1	3	1	2	2	70	2	13	6	3	3	2	4	6	6	1	1	1	2	3	1	1	2	3	1	2	4	1	1	1	1	5	5	4	4	3	4	3	3	4	2	2	3	1	1	2	2	4
13879	2	1	3	1	3	2	67	2	18	4	2	4	2	3	1	1	1	5	2	2	2	1	1	2	2	4	2	6	6	6	6	6	6	6	6	6	6	6	6	6	6	6	6	6	6	2	6	6	3
13881	1	1	3	2	2	2	74	2	6	5	4	3	2	3	6	1	1	1	1	1	1	1	1	1	1	1	1	1	1	1	1	1	1	1	1	1	1	1	1	1	1	1	1	1	1	1	1	1	1
14076	2	1	3	1	1	2	53	2	13	6	2	3	2	5	5	4	2	1	3	2	2	1	1	1	5	2	2	2	2	2	2	4	4	2	6	1	6	5	5	5	3	3	2	3	3	2	3	2	2
14213	2	1	3	1	1	1	68	2	5	5	4	3	2	3	1	6	1	1	3	1	1	1	1	1	1	4	1	3	1	1	1	3	2	1	1	1	1	2	2	2	1	1	1	1	1	1	1	1	2
14256	1	1	3	2	2	1	71	3	8	6	2	3	2	3	1	6	6	1	1	1	1	6	6	6	6	6	6	2	6	6	6	6	1	1	1	1	6	6	6	6	6	6	6	6	6	6	6	6	3
14394	2	1	5	4	1	2	45	2	18	2	2	3	2	4	1	1	1	1	1	1	1	1	1	1	1	1	1	6	6	6	6	6	6	6	6	6	6	6	6	6	6	6	6	1	1	1	1	1	1
14426	1	1	3	1	1	2	34	3	18	3	2	3	2	3	2	2	2	2	2	2	2	2	2	2	2	2	2	3	2	2	2	2	2	2	2	2	2	2	2	2	2	2	2	6	3	3	3	3	3
14485	2	1	5	1	1	1	50	2	4	4	4	3	2	3	1	1	1	2	1	2	1	1	1	1	2	1	1	4	5	5	4	1	4	1	4	1	1	2	4	1	1	1	1	1	1	1	1	1	1
14500	2	1	3	1	2	2	71	2	13	4	2	2	2	3	6	6	5	6	6	2	1	6	1	6	1	4	6	4	6	6	6	4	4	6	6	6	6	6	4	4	4	4	6	6	6	6	6	6	4
14518	2	1	3	2	1	2	67	2	9	5	2	3	2	4	6	1	1	2	5	2	1	1	1	2	1	3	2	1	6	1	1	2	2	1	1	1	2	1	1	1	1	1	2	1	1	1	1	1	1
14565	2	1	3	2	1	1	72	3	2	6	2	3	2	4	1	1	1	1	1	2	2	2	3	1	1	3	2	4	6	4	4	3	3	2	6	6	4	2	4	2	3	2	3	6	6	6	6	6	3
14661	1	1	5	1	2	1	66	2	5	6	2	4	2	4	6	2	2	2	3	3	2	1	1	1	1	5	1	2	6	2	1	3	3	3	2	2	2	1	3	4	5	3	1	1	6	1	1	1	4
14731	2	1	3	1	2	1	72	3	13	4	2	3	2	4	6	2	2	2	1	2	1	2	3	3	3	5	2	4	6	2	3	5	4	3	3	5	2	3	4	4	2	3	2	2	6	2	2	2	3
14781	2	1	3	1	1	2	71	3	18	4	2	3	2	3	6	2	6	6	2	2	1	6	6	2	2	6	2	4	6	6	6	2	4	2	6	1	6	2	4	2	2	1	2	1	6	2	2	1	4
14891	2	1	3	1	1	2	73	3	1	3	2	3	2	3	6	6	6	6	6	6	6	6	6	6	6	6	6	3	6	6	6	6	6	6	6	6	6	6	6	6	6	6	6	6	6	6	6	6	6
15135	2	1	3	1	2	2	56	3	2	6	1	6	2	4	3	1	2	5	5	4	3	1	1	3	3	4	1	1	1	1	3	4	1	1	1	1	3	2	3	1	3	3	1	1	3	3	3	3	3
15204	2	1	3	1	1	2	69	2	13	5	2	3	2	4	1	1	2	3	3	1	2	2	2	3	1	5	2	3	6	6	4	4	3	3	3	3	3	3	5	3	4	4	4	1	6	2	2	3	1
15255	2	1	3	1	2	2	74	2	3	4	4	4	2	4	6	1	6	1	6	2	6	6	6	6	6	3	6	1	6	1	6	6	2	1	1	6	3	1	2	1	2	6	6	1	6	1	1	1	2
15425	2	1	3	1	1	2	64	3	15	5	3	2	1	2	1	1	1	1	1	2	1	1	1	2	2	1	1	4	6	2	1	1	3	2	1	1	1	2	3	3	1	1	2	1	1	2	1	1	2
15498	1	1	5	1	2	2	30	3	13	6	1	2	2	3	6	6	6	6	6	6	6	6	6	6	6	6	6	4	4	3	3	3	4	2	2	3	4	4	3	2	3	2	4	1	1	1	2	1	3
15738	2	1	3	1	1	2	74	1	1	4	3	3	2	3	1	1	1	1	3	1	1	1	1	1	2	4	1	2	2	2	2	3	3	2	1	2	2	1	3	2	2	2	2	3	3	1	1	2	1
15741	2	1	3	1	1	2	76	3	16	5	2	3	2	4	6	1	2	1	3	1	1	1	1	2	1	4	2	5	6	6	6	5	5	5	6	5	6	6	6	6	4	6	6	1	1	1	1	2	1
15830	1	1	3	1	2	2	74	2	7	2	2	4	2	4	1	1	1	1	3	1	3	1	1	3	6	5	1	3	3	2	5	5	3	4	2	4	4	5	4	3	5	2	1	1	6	6	6	3	1
15896	1	1	3	1	1	2	43	2	13	6	1	3	1	3	1	1	1	2	1	2	1	1	1	2	3	2	1	3	5	3	3	2	1	1	1	1	2	2	3	3	3	2	2	5	5	1	3	1	5
15902	2	1	3	1	1	2	67	2	13	6	3	3	2	3	3	1	1	2	4	1	4	2	3	3	2	3	3	1	6	1	1	2	1	2	2	1	2	3	2	4	4	1	1	3	4	3	3	4	1
15903	2	1	3	1	1	2	47	3	13	6	2	3	2	3	1	1	1	1	1	2	1	1	1	1	1	1	1	4	5	5	6	6	4	1	2	1	1	1	4	4	4	1	1	2	4	4	4	1	4
16018	2	1	3	1	1	2	68	2	14	4	4	3	2	4	1	1	2	1	2	2	2	1	1	1	3	1	1	6	6	6	6	6	6	6	6	6	6	6	6	6	6	6	6	2	1	1	2	2	2
16030	2	1	3	1	1	2	69	2	18	5	2	3	2	4	6	1	1	1	1	1	1	1	1	1	1	1	1	1	6	1	1	1	1	1	1	1	1	1	1	1	1	1	1	1	6	1	1	1	4
16055	2	1	5	2	2	1	75	3	13	5	2	4	2	5	6	1	3	4	5	2	1	1	1	2	1	4	1	2	6	2	6	4	2	2	3	4	3	2	1	2	4	5	6	1	6	2	1	3	1
16099	2	1	5	1	2	2	87	2	2	4	3	3	2	3	6	6	6	6	3	6	6	6	6	6	6	5	6	6	6	6	6	5	6	6	6	6	6	6	6	6	6	6	6	6	6	6	6	6	6
16142	2	1	4	1	1	2	65	2	11	2	2	3	2	4	1	1	1	1	1	1	1	1	1	1	1	1	1	4	6	4	1	5	5	5	5	5	5	5	5	5	5	5	5	1	1	1	1	1	1
16186	2	1	3	1	2	2	65	3	13	6	2	6	2	3	6	6	6	6	2	6	6	6	6	6	2	4	6	2	6	6	6	6	2	6	6	6	6	2	2	3	2	4	6	6	6	6	2	2	2
16332	2	1	3	4	1	2	65	3	16	3	2	3	2	4	1	1	1	1	1	2	2	1	1	1	1	3	1	5	6	6	6	6	6	6	6	6	6	6	6	6	6	6	6	1	6	6	1	1	1
16346	2	1	3	1	1	1	72	2	3	4	2	3	2	4	6	6	6	6	6	6	6	6	6	6	6	6	6	2	6	1	1	3	2	1	6	6	6	6	6	3	3	6	3	6	6	6	2	6	3
16389	2	1	3	4	1	1	44	2	18	1	1	4	2	3	1	1	1	1	1	1	1	1	1	1	1	2	1	1	1	1	1	1	1	1	1	1	1	1	1	2	2	2	2	1	1	1	1	1	2
16427	2	1	3	3	1	1	27	2	8	5	1	3	2	3	1	2	2	3	2	2	3	4	3	2	2	4	4	2	3	4	5	4	3	3	4	3	3	3	3	4	4	3	3	3	4	5	4	4	3
16435	2	1	4	1	1	2	61	2	4	6	2	3	2	4	6	1	1	1	3	1	1	1	1	3	6	4	6	3	6	6	6	3	2	6	6	6	6	6	6	4	4	6	6	3	6	6	6	6	3
16621	1	1	5	2	2	2	55	3	3	5	4	3	2	3	2	1	1	2	1	2	1	1	1	1	2	1	2	4	4	4	1	2	4	2	3	2	3	3	4	4	3	3	3	4	4	3	2	2	3
16728	1	1	3	1	1	2	66	2	7	5	2	3	2	3	1	1	1	1	3	3	2	1	1	1	1	4	1	3	4	4	4	4	4	3	3	1	1	1	4	4	4	3	2	6	6	6	6	6	6
16850	1	1	3	2	2	2	72	2	18	3	3	4	2	3	6	6	6	6	6	6	6	6	6	6	6	6	6	4	6	4	6	4	3	3	4	3	6	6	4	6	6	6	6	6	6	6	6	6	6
16917	1	1	3	2	3	1	26	2	13	6	2	3	2	3	2	2	3	3	4	4	3	2	3	4	2	3	3	3	3	3	4	4	3	3	4	4	4	3	4	3	4	4	4	2	3	2	3	4	3
16931	2	1	3	1	1	2	78	2	14	5	2	3	1	3	6	1	1	1	1	1	1	1	1	1	1	1	1	3	6	1	6	2	1	1	1	1	1	6	2	5	2	6	5	3	6	6	6	6	3
17029	2	1	3	1	1	1	35	2	2	5	2	3	2	3	6	1	1	1	3	3	1	1	1	2	3	1	1	1	2	1	1	1	1	1	1	1	1	2	2	2	2	1	1	1	2	1	1	2	1
17068	1	1	5	4	1	2	38	3	13	3	2	3	2	3	1	1	1	2	6	1	2	1	1	1	1	3	1	4	5	3	2	1	1	1	2	1	1	2	2	2	1	1	2	1	1	1	1	1	1
17153	2	1	5	1	1	2	47	2	13	6	2	2	2	3	1	1	1	1	1	2	1	1	1	1	2	2	2	3	1	2	3	1	2	1	1	1	2	2	4	3	1	2	3	1	3	1	1	1	3
17211	1	1	4	1	1	2	73	3	13	6	4	3	2	3	1	2	1	1	1	2	1	1	1	1	1	1	1	1	1	1	2	1	1	1	1	1	1	1	1	1	1	1	1	1	1	1	1	1	1
17233	2	1	5	1	1	2	42	3	13	4	1	6	2	2	6	1	1	1	1	1	1	1	1	1	1	6	6	4	6	6	6	6	4	1	6	6	6	6	5	3	2	4	6	6	6	6	4	6	4
17239	2	1	3	2	1	2	71	2	4	4	3	3	2	4	6	6	6	1	2	3	1	1	1	4	6	3	2	1	6	1	6	3	4	3	3	3	4	6	4	3	4	3	2	2	6	2	3	3	4
17250	1	1	4	4	1	2	31	3	8	5	2	3	2	3	1	1	1	1	1	4	4	1	1	1	1	1	3	1	1	1	1	1	1	1	1	1	1	1	1	1	1	1	1	6	6	6	6	6	6
17277	2	1	5	2	1	1	65	3	13	6	1	3	2	3	6	1	1	1	1	2	1	1	1	2	2	1	2	2	6	1	1	1	1	1	1	1	2	2	3	2	6	1	3	1	6	6	3	3	3
17401	2	1	3	1	1	2	63	2	7	6	4	3	2	5	1	1	1	1	1	2	1	1	1	1	1	3	1	1	1	1	1	4	3	2	4	3	6	1	4	3	3	1	1	1	6	6	6	3	3
17478	2	1	5	1	1	1	47	2	12	5	1	3	2	4	1	1	1	1	1	1	1	1	1	1	1	1	1	2	2	2	2	2	2	2	2	2	2	2	2	2	2	2	2	2	2	2	2	2	2
17537	2	1	3	2	1	2	66	1	1	6	3	3	2	5	1	1	1	1	4	1	1	1	1	1	4	4	1	5	5	5	5	5	5	5	5	5	5	5	5	5	5	5	5	1	1	1	1	1	1
17584	1	1	4	1	2	2	53	3	7	3	2	3	2	3	6	6	6	6	6	6	6	6	6	6	6	6	6	3	6	2	6	6	1	1	1	1	1	3	3	6	6	6	6	6	6	6	6	6	6
17603	2	1	3	1	1	1	73	2	8	6	3	3	2	4	1	1	1	2	1	1	1	1	1	1	1	1	2	2	6	2	6	2	3	2	3	2	6	6	4	4	6	6	6	6	6	6	6	6	6
17604	2	1	3	1	1	1	68	3	13	6	2	3	2	3	6	1	1	2	1	1	1	1	1	1	1	4	1	1	6	1	1	2	1	1	1	1	1	1	1	3	1	1	2	1	6	1	2	1	1
17639	2	1	5	1	1	2	69	2	13	6	4	3	2	3	2	1	3	3	1	2	1	1	1	2	1	1	2	4	6	3	4	3	4	4	4	1	3	6	5	2	3	2	3	3	6	2	4	1	3
17645	2	1	5	1	1	2	66	3	8	6	1	4	2	4	1	1	1	2	1	2	3	1	1	2	3	1	2	3	6	3	4	4	3	3	4	2	2	3	3	4	4	2	4	3	5	5	4	1	3
17650	2	1	5	1	1	2	52	2	13	4	2	3	2	3	6	1	1	2	5	2	1	1	1	1	1	1	1	5	5	6	5	5	5	5	5	3	4	5	5	5	5	5	6	5	5	1	3	5	5
17654	2	1	3	1	3	2	55	2	6	5	2	4	2	3	4	1	4	1	5	1	1	1	1	3	3	5	2	6	6	6	6	6	6	5	5	6	6	6	6	6	6	6	6	6	6	6	6	6	5
17736	2	1	5	1	1	1	49	2	13	5	2	3	2	3	1	1	1	1	1	1	1	1	1	1	1	1	1	1	5	5	1	1	1	1	1	1	1	1	1	1	1	1	1	1	1	1	1	1	1
17765	2	1	4	2	1	2	68	2	2	1	3	3	2	3	6	1	1	1	1	2	1	1	1	1	1	1	1	3	1	3	1	1	1	1	1	1	1	3	3	2	3	1	2	3	1	1	1	1	1
17841	1	1	4	4	2	2	38	3	4	2	2	3	2	3	1	1	1	1	1	2	1	1	1	1	1	1	1	5	5	6	1	1	2	1	1	1	1	4	4	1	1	1	4	6	6	1	3	6	3
17854	2	1	5	1	1	2	68	3	13	6	3	3	2	3	6	1	1	1	1	3	2	1	6	1	1	1	2	4	6	4	4	4	2	2	6	2	2	2	4	3	3	2	2	4	6	1	2	1	4
17890	2	1	5	2	1	2	47	2	13	6	2	3	2	3	1	1	1	1	1	2	1	1	1	2	1	1	1	3	6	3	6	2	4	2	1	1	2	2	3	3	3	3	3	1	6	1	2	1	3
17991	2	1	3	1	2	2	63	2	4	3	2	3	2	4	1	1	5	1	1	1	2	1	1	1	2	3	1	4	2	2	2	2	2	3	3	3	3	3	3	4	4	3	3	2	1	1	1	1	1
18009	2	1	6	1	1	2	74	2	13	6	2	3	2	5	6	6	6	6	6	6	6	6	6	6	6	6	6	6	6	6	6	4	6	3	6	6	3	6	4	4	6	6	6	6	6	6	6	6	6
18064	2	1	3	2	1	1	60	3	2	6	2	2	2	4	2	2	2	3	2	4	2	2	2	2	2	4	2	3	3	4	4	4	5	4	3	4	4	4	4	3	3	3	3	2	4	4	4	2	4
18116	2	1	3	3	1	1	49	3	13	6	1	2	2	5	3	1	2	1	1	2	1	1	1	2	3	3	2	1	4	2	1	1	4	1	1	1	1	3	5	1	1	1	1	1	1	1	2	1	4
18152	2	1	3	1	1	1	65	2	15	3	2	3	2	3	6	6	6	6	6	6	6	6	6	6	6	6	6	1	1	1	1	1	1	1	1	1	1	1	1	1	1	1	1	2	2	2	2	1	1
18167	1	1	3	1	1	2	80	2	16	6	3	3	2	3	1	1	1	1	1	1	1	1	1	1	1	1	1	1	1	1	1	4	1	1	1	1	1	1	1	1	1	1	1	1	1	1	5	1	1
18174	2	1	4	2	1	2	72	3	5	3	3	6	2	4	1	1	1	1	1	1	1	1	1	1	1	2	1	2	1	1	1	1	2	1	1	1	1	1	2	1	1	1	1	1	1	1	1	1	1
18200	2	1	3	2	2	2	66	2	11	2	2	3	2	3	6	6	6	1	5	3	2	2	3	6	6	6	1	6	6	5	4	5	2	4	4	3	5	3	5	4	5	6	6	1	1	4	1	5	2
18209	2	1	3	1	1	1	56	2	13	5	2	3	2	3	6	6	6	2	6	3	1	1	6	6	2	1	2	3	6	6	6	6	6	6	6	6	1	2	2	2	2	1	2	2	6	6	6	6	3
18381	2	1	3	1	1	2	65	2	5	6	2	5	2	4	6	6	2	1	1	3	2	6	6	3	6	2	6	6	3	1	2	5	2	4	3	6	3	6	2	6	3	4	6	2	2	3	4	3	2
18455	2	1	2	1	1	2	73	3	13	6	2	2	2	3	6	3	6	2	1	2	1	1	1	2	1	1	2	3	6	3	2	2	1	1	1	1	2	1	2	2	3	1	2	4	6	6	2	1	4
18467	2	1	3	1	1	1	73	2	8	6	2	3	2	4	1	1	1	1	1	1	1	1	1	1	2	1	1	1	1	1	1	1	1	1	1	1	1	1	1	1	1	1	1	1	1	1	1	1	2
18500	2	1	3	1	2	2	57	3	15	4	2	3	2	4	6	6	6	1	1	1	1	1	2	1	1	6	6	2	1	1	6	4	4	3	3	2	2	2	2	3	3	3	1	2	2	2	3	3	4
18516	2	1	4	1	1	2	75	2	13	6	3	3	2	3	6	6	6	6	6	2	1	1	1	3	3	6	6	3	3	3	1	2	1	1	3	6	6	3	3	3	2	3	6	4	6	6	6	6	4
18579	2	1	3	4	3	1	72	2	12	1	2	3	2	4	1	1	1	2	4	2	1	1	1	2	2	5	2	3	6	2	6	2	2	2	5	1	2	2	4	4	4	4	2	2	6	2	2	4	2
18604	2	1	3	2	1	1	70	3	8	6	2	3	2	4	6	1	1	1	2	1	6	1	1	6	6	4	6	3	6	6	6	4	1	6	6	6	6	6	6	6	3	6	6	3	6	6	1	3	3
18631	2	1	5	1	3	1	34	2	11	3	2	2	2	3	1	1	1	1	1	2	1	1	1	1	1	1	1	3	2	2	3	2	3	3	6	6	6	3	6	6	6	6	6	1	1	1	1	1	1
18633	2	1	5	1	2	2	70	2	13	5	3	3	2	4	1	1	1	1	3	1	1	1	3	3	2	5	2	4	4	3	2	3	3	2	1	3	3	1	3	4	3	4	2	2	2	3	3	3	2
18717	1	1	3	1	1	2	45	2	13	3	4	3	2	3	3	2	4	4	4	3	2	2	2	2	2	4	2	4	2	2	4	4	4	2	3	3	2	2	3	2	3	4	2	3	4	3	2	4	2
18798	2	1	2	3	1	2	71	2	9	3	2	6	2	5	6	6	6	6	6	6	6	6	6	6	6	4	6	3	6	6	6	6	2	6	6	6	6	6	6	6	6	6	6	6	6	6	6	6	1
18930	1	1	3	1	1	2	39	2	10	4	4	3	2	4	6	1	1	1	4	1	2	2	3	2	2	2	3	3	1	3	6	4	3	6	6	4	3	3	2	2	5	3	6	6	6	6	6	6	6
18964	1	1	4	2	1	1	66	2	4	6	4	2	2	3	1	1	1	1	1	2	1	1	1	1	1	3	1	2	1	1	1	1	1	1	1	1	1	1	1	1	1	2	1	2	2	2	2	1	2
19040	2	1	3	2	2	2	29	2	5	2	1	5	1	3	5	3	2	4	4	3	5	3	1	2	3	5	3	4	4	2	1	4	5	2	4	3	3	3	2	3	3	3	2	3	3	4	4	4	3
19079	1	1	3	1	1	2	55	2	4	6	2	3	1	4	1	1	1	1	1	3	1	1	1	1	3	2	1	1	1	1	1	1	1	1	1	3	1	3	5	1	3	2	3	1	5	1	1	1	4
19113	1	1	5	1	2	2	66	3	13	6	4	3	2	3	1	1	1	1	1	1	1	1	1	1	1	1	1	6	6	6	6	1	5	1	5	6	5	6	5	5	6	5	6	6	6	6	4	1	4
19117	2	1	5	1	1	2	61	2	1	5	2	3	2	3	1	1	1	1	2	2	1	1	1	1	1	1	1	2	1	3	3	3	4	3	3	2	6	2	6	4	3	2	2	4	6	6	1	2	2
19172	1	1	3	1	2	2	37	3	13	6	2	3	2	3	6	6	6	6	6	6	6	6	6	6	6	6	6	4	5	4	6	6	4	1	1	1	3	4	5	4	4	4	2	1	1	6	6	6	6
19231	1	1	4	1	2	2	40	3	13	6	2	2	2	3	1	1	1	1	1	2	1	1	1	1	2	1	2	2	4	4	4	6	4	4	4	1	4	4	4	4	4	3	4	3	4	3	4	1	4
19248	2	1	3	1	2	2	44	2	13	6	4	3	2	3	6	6	6	6	6	6	6	6	6	6	6	6	6	6	6	6	6	6	6	6	6	6	6	6	6	6	6	6	6	6	6	6	6	6	6
19332	2	1	5	2	2	2	27	2	6	3	1	4	2	4	1	2	2	1	2	3	3	2	3	3	4	3	4	2	2	3	4	2	3	2	3	3	3	3	2	1	3	1	1	1	2	2	1	2	1
19350	1	1	4	1	2	2	74	2	13	6	3	4	2	5	3	3	3	1	5	1	3	1	1	1	3	5	1	2	1	1	1	5	5	4	4	1	1	3	3	2	5	5	1	2	3	3	3	5	4
19446	2	1	3	2	1	2	75	2	9	5	1	3	2	3	1	1	1	1	2	1	1	1	1	1	1	1	1	2	3	1	1	3	1	2	1	3	1	1	2	3	4	1	1	2	1	1	1	2	3
19483	2	1	3	1	1	1	75	3	15	6	2	3	2	3	5	6	6	6	6	6	6	6	6	6	6	6	6	6	6	6	6	6	6	6	6	6	6	6	6	6	6	6	6	6	6	6	6	6	6
19488	2	1	5	3	2	2	68	2	13	6	4	3	2	4	1	1	1	1	1	1	1	1	1	1	1	1	1	2	6	3	5	3	1	3	1	3	1	3	4	3	3	1	1	1	1	1	1	1	1
19513	1	1	5	1	1	2	44	2	13	3	2	3	2	3	3	3	2	1	5	1	4	1	1	3	4	5	3	5	4	5	5	4	4	4	4	4	4	4	4	4	4	5	3	3	1	4	1	3	3
19536	2	1	3	2	1	2	67	3	8	3	3	4	2	4	2	2	2	3	4	2	2	1	2	6	2	4	2	3	4	6	4	4	2	2	2	2	4	2	3	3	3	4	3	2	2	2	3	4	2
19587	1	1	5	2	1	2	59	3	6	4	2	2	2	3	1	1	1	1	1	1	1	1	1	2	2	6	2	1	4	1	1	1	4	1	1	1	1	1	4	1	1	1	4	1	1	1	1	1	1
19641	1	1	3	1	1	2	57	2	2	5	2	3	1	3	1	1	1	1	1	1	1	1	1	1	1	1	1	4	4	3	4	1	3	1	3	2	2	2	3	3	3	4	1	1	1	1	1	1	1
19696	2	1	3	1	1	1	63	2	7	3	2	4	2	5	4	1	1	1	5	2	1	4	1	4	4	5	1	4	1	4	5	5	4	1	4	1	4	4	3	3	3	5	1	4	1	4	4	5	2
19701	1	1	5	1	2	2	41	2	13	6	2	3	1	4	6	6	1	3	4	3	2	1	1	4	3	3	1	4	4	2	3	4	3	3	5	1	4	3	5	3	5	3	2	3	4	3	2	1	4
19773	2	1	3	2	2	1	72	3	13	6	2	3	2	3	6	6	6	6	6	6	6	6	6	6	6	6	6	3	6	6	6	6	3	1	6	6	6	6	6	2	6	6	6	2	6	6	6	6	2
19890	2	1	3	2	3	2	57	2	12	6	4	3	2	4	1	1	1	2	1	1	1	1	1	1	1	1	1	1	5	1	1	5	1	1	1	1	1	1	1	1	1	1	1	1	1	1	1	1	1
19978	2	1	3	1	1	2	29	3	15	3	2	3	1	3	2	3	3	5	4	3	2	3	2	4	3	5	3	3	3	4	2	3	4	4	3	2	3	3	4	4	4	4	3	3	3	4	2	3	3
19995	2	1	3	1	1	1	66	2	4	6	4	6	2	4	6	6	6	4	6	3	1	6	6	3	4	4	6	6	6	4	4	4	3	6	4	3	4	4	4	4	4	6	6	6	6	4	4	6	4
20016	1	1	6	1	2	2	52	3	13	4	5	3	2	3	6	6	6	6	2	6	6	6	6	4	2	4	6	4	1	6	6	1	2	1	6	1	6	6	4	6	6	6	6	6	6	6	6	1	5
20026	2	1	3	1	2	1	70	2	11	5	2	4	2	4	6	2	1	3	5	3	1	1	1	2	3	6	2	4	6	6	6	5	3	4	4	4	2	3	4	3	3	6	2	3	6	6	3	3	3
20063	1	1	3	1	1	2	47	2	15	5	2	3	2	3	4	4	4	4	1	1	1	1	1	1	1	5	1	4	5	4	4	4	4	4	1	4	1	3	1	1	1	5	1	1	1	1	1	1	1
20205	1	1	5	1	1	2	42	2	4	4	2	3	2	3	3	3	1	2	6	3	1	1	1	1	2	1	2	4	6	3	4	3	3	1	3	1	3	4	5	4	4	6	6	2	6	1	4	1	5
20343	2	1	3	2	2	1	78	3	10	4	2	3	2	4	6	1	1	1	1	1	1	1	1	1	1	5	1	1	1	1	1	5	1	2	1	1	2	1	6	1	1	1	1	2	6	1	3	1	4
20353	1	1	3	2	1	2	54	2	5	4	3	5	2	5	1	2	1	2	2	2	1	1	2	1	1	3	2	2	1	1	1	4	2	2	2	2	2	1	2	2	4	3	2	2	1	1	1	2	2
20488	1	1	2	1	1	2	52	2	2	2	2	6	2	5	1	1	1	1	1	1	1	1	1	1	1	3	1	1	1	1	1	1	1	1	1	3	2	1	1	2	2	2	2	1	1	1	1	1	1
20493	2	1	3	3	1	1	52	2	16	4	1	5	2	5	6	2	2	1	4	3	3	1	1	2	2	5	2	2	6	6	6	4	2	4	2	5	3	2	4	4	5	4	2	6	6	6	6	4	4
20617	1	1	3	2	1	2	27	2	6	2	2	2	2	3	1	1	1	1	1	2	1	1	1	1	1	2	2	4	1	2	2	1	4	3	4	1	1	1	5	2	2	2	4	6	6	6	6	6	6
20654	2	1	3	2	1	1	81	3	13	6	2	3	2	3	6	1	6	2	1	1	1	1	1	2	6	6	6	2	6	6	1	1	1	2	1	1	2	6	1	2	1	1	6	2	6	6	6	6	2
20663	1	1	5	2	1	2	43	2	13	6	2	3	2	4	1	1	1	1	1	1	1	1	1	1	1	1	1	6	6	1	1	2	1	1	1	1	1	1	2	1	1	1	1	1	1	1	1	1	1
20669	2	1	3	2	1	1	71	3	13	6	2	3	2	3	6	6	6	6	6	6	6	6	6	6	6	6	6	6	6	6	4	4	3	6	6	6	5	5	6	5	5	6	6	6	6	6	6	6	2
20698	1	1	3	2	1	2	70	2	13	3	2	3	2	3	6	6	6	6	6	6	6	6	6	6	6	6	6	3	6	6	2	2	3	2	2	3	5	1	3	6	3	6	6	6	6	6	6	6	3
20748	2	1	3	3	1	2	64	2	16	1	3	4	2	4	1	1	1	1	2	3	3	6	6	3	3	3	2	6	1	6	1	5	6	3	6	6	6	3	6	6	2	6	6	4	6	6	3	3	4
20780	2	1	3	1	1	2	64	2	13	6	2	3	2	5	6	1	1	1	4	4	4	1	1	3	6	1	1	6	6	1	5	5	5	5	5	5	5	5	5	1	5	1	1	1	1	1	1	5	4
20804	2	1	3	1	2	1	52	2	4	3	2	2	2	3	6	1	1	6	1	1	1	1	1	1	1	4	1	1	1	1	3	1	3	1	1	1	1	1	1	1	1	4	1	3	4	3	3	1	4
20855	2	1	3	1	1	2	67	2	13	6	4	4	2	3	1	2	1	1	1	2	1	1	1	1	1	3	1	2	6	6	1	1	1	1	1	1	1	1	1	1	1	1	1	2	1	1	1	1	2
20950	1	1	3	1	2	2	68	2	15	2	2	3	2	3	6	6	6	6	6	6	6	6	6	6	6	6	6	6	6	6	6	6	6	6	6	6	6	6	2	2	3	6	3	6	6	6	6	6	2
20997	2	1	5	1	1	2	64	3	11	5	4	5	2	5	6	1	1	1	1	2	1	1	1	1	1	6	1	1	6	1	1	1	4	1	1	1	1	1	1	1	1	6	1	1	1	1	1	1	6
21141	2	1	3	1	1	2	75	2	3	5	3	2	2	3	1	1	1	1	1	1	1	1	1	1	1	1	1	2	2	1	1	1	2	1	1	2	1	1	2	2	3	1	1	1	1	2	1	1	2
21149	2	1	5	3	1	1	74	2	18	1	2	2	2	3	2	2	1	2	2	1	1	2	2	2	1	2	2	3	1	2	1	2	3	2	1	3	3	1	3	1	2	1	3	1	1	1	1	1	3
21151	2	1	3	1	2	1	71	3	4	6	2	4	2	3	6	1	1	2	1	1	1	1	1	1	1	3	1	1	6	1	1	1	1	1	1	1	1	1	1	2	1	1	1	1	6	1	1	1	1
21337	2	1	3	2	1	1	70	3	11	5	2	3	2	3	3	2	6	4	6	3	3	3	1	2	2	4	1	3	6	6	2	4	3	2	3	3	2	2	2	3	3	4	1	4	3	3	3	6	4
21392	2	1	5	2	1	2	73	2	10	5	2	6	2	3	6	6	6	6	6	6	6	6	6	6	6	6	6	6	6	6	6	6	6	6	6	6	6	6	6	6	6	6	6	6	6	6	6	6	6
21569	2	1	3	1	2	2	51	2	11	4	2	3	2	3	1	1	1	1	1	2	4	1	1	1	1	2	1	5	5	5	1	5	1	5	5	3	1	5	5	1	1	1	1	3	5	1	1	1	3
21699	2	1	3	1	1	1	75	2	7	6	2	3	2	4	1	1	1	3	1	2	1	1	1	2	2	2	2	4	4	4	4	2	4	4	4	2	2	2	5	4	3	2	2	1	1	1	2	1	3
21734	2	1	3	4	3	1	58	2	15	1	1	4	2	4	6	1	1	1	1	1	1	1	1	1	6	4	1	2	3	2	2	4	3	3	2	5	2	2	3	2	2	4	3	4	4	3	3	1	4
21774	1	1	3	2	2	1	76	3	9	2	2	3	2	3	6	6	6	5	4	6	2	1	1	6	6	4	6	1	6	1	1	3	2	1	1	1	4	2	1	6	4	3	6	1	1	1	1	1	1
21776	2	1	5	1	1	2	64	2	2	6	4	3	2	3	1	1	1	1	1	1	1	1	1	1	1	1	1	1	1	1	1	1	1	1	1	1	1	1	1	3	1	1	1	1	1	1	1	1	1
21823	2	1	4	2	1	2	70	3	17	5	2	3	2	3	6	1	1	1	1	1	1	1	1	1	1	1	1	1	6	1	1	1	2	2	2	2	2	2	2	2	2	2	2	2	6	2	2	2	2
21862	2	1	5	1	1	2	70	2	13	6	2	2	2	3	1	1	1	1	1	1	1	1	1	1	1	1	1	1	1	1	1	1	1	1	1	1	1	1	1	1	1	1	1	1	1	1	1	1	1
21976	2	1	5	1	1	2	59	3	7	5	4	3	2	3	6	1	1	2	5	1	1	1	2	1	2	1	2	4	6	6	4	1	4	1	1	1	3	4	5	4	1	1	3	4	6	6	4	1	4
21982	2	1	3	1	1	2	77	3	12	5	2	3	2	3	6	6	6	6	6	6	6	6	6	6	6	6	6	4	6	6	6	6	5	6	6	6	6	6	4	6	6	6	6	1	6	1	6	6	1
21995	2	1	3	2	2	2	59	2	3	5	3	6	1	4	6	6	6	6	6	6	6	6	6	3	3	5	6	4	5	5	5	5	4	3	4	3	3	4	4	3	4	3	3	1	6	6	3	3	3
22017	1	1	5	2	1	2	34	2	3	3	2	3	2	3	3	1	2	2	1	2	1	2	1	1	2	2	2	2	1	2	2	2	3	2	2	2	2	2	2	2	2	2	2	2	2	2	2	2	2
22340	2	1	3	2	1	2	49	2	5	4	2	3	2	3	1	1	1	1	1	1	1	1	1	1	1	1	2	3	3	3	3	4	3	4	3	3	3	3	3	3	3	3	3	1	2	2	3	1	4
22585	2	1	3	1	2	2	61	2	4	5	2	3	2	5	3	3	3	4	2	1	1	1	1	1	1	5	6	2	2	2	1	2	2	1	1	1	1	1	2	3	4	2	6	1	1	1	1	2	5
22601	1	1	5	1	1	2	55	3	13	6	4	3	2	3	1	1	1	1	1	3	1	1	1	1	1	1	1	6	6	4	5	2	5	4	4	2	3	6	5	6	6	6	6	6	6	6	6	6	6
22740	2	1	3	1	1	1	64	3	4	6	2	3	2	5	1	1	1	1	1	1	1	1	1	1	1	1	1	1	1	1	1	1	1	1	1	1	1	1	1	1	1	1	1	1	1	1	1	1	1
22789	1	1	4	1	2	2	69	2	11	5	4	6	2	4	1	3	1	2	3	2	3	1	1	2	1	3	2	4	1	2	1	5	3	3	3	4	3	4	4	4	4	2	2	4	1	1	1	2	4
22837	2	1	4	1	1	2	64	3	13	6	3	3	1	3	1	1	1	1	1	2	1	1	1	1	1	1	1	5	5	2	2	1	3	1	1	1	1	1	1	1	1	2	2	6	6	6	6	6	6
22849	2	1	3	2	2	1	68	3	13	6	2	3	2	4	6	6	6	3	6	2	1	6	6	2	6	2	2	6	6	5	5	4	6	3	2	6	2	2	6	2	2	4	3	3	6	2	4	3	4
22915	2	1	3	2	1	1	73	2	19	3	2	4	2	4	6	6	6	6	6	6	6	6	6	6	6	6	6	5	6	5	5	5	5	3	4	4	4	4	4	4	4	4	4	1	1	1	1	1	1
23019	2	1	5	1	1	2	70	2	13	6	2	2	2	3	1	1	1	1	1	1	1	1	1	1	1	1	1	1	1	1	1	1	1	1	1	1	1	1	1	1	1	1	2	1	1	1	1	1	1
23028	1	1	3	1	2	2	52	3	13	6	4	2	2	3	6	6	6	6	6	5	6	6	6	6	4	4	6	4	4	4	3	3	4	6	2	6	6	4	5	4	1	3	4	6	5	6	6	6	6
23099	1	1	3	1	2	2	31	3	13	4	2	2	1	3	5	3	2	2	1	3	1	2	6	6	3	3	2	3	1	2	4	4	3	1	3	6	6	4	5	2	2	3	2	4	4	6	4	6	5
23102	2	1	3	1	1	2	68	2	16	3	4	4	2	4	1	1	1	1	1	1	1	1	1	1	1	3	2	2	1	2	6	4	3	3	2	4	3	3	3	2	2	3	2	1	1	1	2	1	3
23214	2	1	4	1	1	2	71	3	13	6	2	2	1	3	1	1	1	1	3	2	1	1	1	2	1	3	2	2	2	3	1	2	1	1	1	1	1	1	1	1	1	1	1	1	1	1	2	2	1
23237	2	1	4	4	1	2	56	3	13	6	2	2	2	4	2	1	1	3	1	3	1	1	3	3	4	6	3	4	4	2	1	4	4	2	4	3	4	4	4	4	4	3	2	2	2	1	4	1	4
23294	1	1	3	1	2	2	46	2	5	5	2	4	2	4	1	1	1	1	1	1	1	1	1	1	1	2	1	1	3	1	1	4	1	4	4	4	3	2	2	3	4	4	2	1	1	1	1	1	1
23355	2	1	3	1	1	2	76	2	6	5	3	4	2	4	6	1	1	2	6	2	1	1	1	3	2	4	2	4	6	6	1	3	6	3	6	1	1	4	2	6	6	5	2	1	1	1	3	6	3
23363	1	1	4	2	1	2	59	3	4	6	4	3	2	4	6	1	2	5	6	2	3	1	2	4	4	3	4	3	6	4	4	5	3	2	4	4	6	3	4	4	4	3	3	3	6	4	4	6	4
23430	2	1	3	1	1	2	75	1	4	6	4	4	2	4	1	1	1	1	4	3	1	1	1	1	1	1	1	6	6	6	6	3	4	6	3	3	6	6	6	6	6	6	6	6	6	6	6	2	4
23525	2	1	3	2	1	1	53	3	8	4	2	3	2	4	2	1	1	1	2	2	3	1	1	2	2	2	2	4	5	2	4	4	4	3	4	4	4	4	4	3	3	3	3	2	4	2	3	2	4
23883	2	1	3	2	1	2	52	3	13	2	4	3	2	2	6	6	6	6	1	1	1	6	6	6	6	6	6	2	6	6	6	6	6	1	1	1	1	1	1	1	1	1	1	6	6	6	6	6	1
23929	2	1	3	4	1	2	46	3	10	3	2	3	2	3	2	2	2	2	1	1	1	2	1	1	1	2	1	4	5	4	4	3	3	2	3	3	3	3	3	3	3	3	3	3	4	3	3	2	2
23931	2	1	3	3	1	1	75	3	9	1	2	4	2	4	6	1	1	1	1	1	1	1	1	1	1	1	1	6	6	6	6	6	6	6	6	6	6	6	6	6	6	6	6	1	1	1	1	1	1
23941	1	1	3	1	2	1	47	2	6	5	2	6	2	3	6	6	6	6	6	4	2	6	6	1	2	1	2	4	6	2	6	1	4	1	1	6	1	4	5	3	4	1	6	1	1	6	6	1	3
24056	2	1	3	1	1	1	68	2	9	5	3	3	2	5	6	6	6	1	2	2	2	1	1	1	1	1	1	2	6	1	1	1	1	1	1	1	1	1	2	2	3	1	1	2	6	6	1	1	2
24084	2	1	3	1	1	2	72	3	13	6	2	6	2	3	1	1	1	1	1	2	1	1	1	1	1	1	1	6	6	6	6	6	6	6	6	6	6	6	6	6	6	6	6	2	6	6	6	6	3
24161	2	1	3	3	2	2	62	1	15	1	2	5	2	5	1	1	1	1	1	1	1	1	1	3	1	3	2	3	1	3	1	3	4	3	2	2	2	2	4	4	4	2	2	1	1	1	1	1	1
24179	1	1	5	1	2	2	44	3	13	6	4	6	2	3	6	6	6	6	6	6	6	6	6	6	6	6	6	3	5	3	3	2	3	2	6	6	6	6	4	6	6	4	6	6	6	6	6	6	6
24180	2	1	5	2	2	2	76	3	13	5	3	3	2	4	6	6	2	2	6	3	6	6	6	3	6	6	6	6	6	6	6	6	6	6	6	6	6	6	6	6	6	6	6	6	6	6	2	6	3
24257	2	1	5	1	1	1	51	3	13	3	2	3	2	3	4	3	1	1	2	3	1	1	1	3	1	1	1	5	5	3	2	4	3	2	1	2	2	1	4	3	1	2	2	2	4	4	1	2	4
24348	2	1	5	1	2	1	62	3	8	3	2	3	2	2	1	1	1	1	2	1	2	1	1	1	1	1	2	3	1	3	1	1	4	1	2	1	1	1	4	1	2	1	2	1	1	1	1	2	1
24392	2	1	3	2	1	1	72	3	13	6	2	3	2	3	6	1	1	1	1	1	1	1	1	1	1	3	1	2	6	2	6	2	2	1	2	1	2	1	1	2	2	1	1	6	6	1	1	1	1
24521	1	1	5	1	2	1	57	2	13	6	2	2	2	3	1	1	1	1	1	1	1	1	1	1	1	1	1	3	4	2	6	6	2	1	1	1	1	1	2	2	1	1	1	1	1	1	1	1	1
24676	2	1	3	2	1	2	63	3	13	6	2	3	2	3	6	1	1	1	1	1	1	1	1	1	6	4	1	1	1	6	6	1	1	1	1	1	2	6	2	1	1	6	2	1	6	6	6	6	6
24721	1	1	3	2	1	2	42	2	10	5	2	3	2	3	4	5	5	1	1	2	1	1	1	3	2	3	2	3	1	2	2	2	2	2	2	1	2	4	4	3	3	4	2	1	1	1	1	1	1
24752	1	1	3	2	1	2	70	2	10	2	2	4	2	3	6	6	6	6	6	6	6	6	6	6	6	6	6	6	6	6	6	4	3	6	6	6	6	6	6	6	6	3	3	6	6	6	6	6	6
24795	1	1	3	2	1	2	33	2	9	5	2	3	2	4	5	2	2	4	4	4	3	1	1	3	3	3	2	5	5	5	4	5	5	2	4	3	2	2	5	3	2	3	2	6	6	6	6	6	6
24929	2	1	5	1	1	2	66	2	13	6	2	3	2	3	6	1	1	6	6	6	1	1	6	6	6	1	1	4	6	4	6	2	4	1	1	1	6	6	3	1	1	1	1	3	6	6	1	1	4
25010	2	1	3	1	1	2	66	2	1	5	2	5	2	5	6	6	6	1	1	3	3	1	1	3	4	4	6	4	6	2	2	4	4	4	4	6	3	4	4	2	4	4	3	3	6	6	3	4	4
25109	2	1	3	3	1	1	75	3	9	1	2	4	2	4	6	1	1	1	1	2	1	1	1	1	1	5	1	1	6	1	1	1	1	1	1	1	1	1	1	1	1	1	1	1	1	1	1	1	1
25111	1	1	5	1	1	1	57	2	5	4	2	2	2	3	6	1	1	1	1	2	2	1	1	1	2	1	1	3	5	2	2	1	4	2	1	2	2	3	4	3	1	1	1	3	4	3	2	1	4
25354	2	1	3	1	2	2	72	2	3	5	4	3	2	4	1	1	1	3	1	3	1	1	1	3	3	3	3	1	1	1	1	4	4	3	4	3	3	1	4	3	3	1	2	1	1	1	3	1	4
25398	2	1	3	3	1	2	62	2	13	6	2	6	2	3	1	1	1	1	1	1	1	1	1	1	1	1	1	6	6	6	6	6	6	6	6	6	6	6	6	6	6	6	6	1	1	1	1	1	1
25448	2	1	4	1	2	1	76	3	11	5	2	3	2	4	6	6	6	6	6	6	6	6	6	6	6	3	6	2	6	6	6	3	4	6	6	6	6	6	3	6	6	6	6	6	6	6	6	6	2
25535	1	1	3	1	1	2	35	3	13	6	2	3	2	4	1	1	1	1	1	4	1	1	1	1	1	3	1	4	5	4	2	1	1	3	2	1	2	4	3	3	4	1	2	1	1	1	1	1	1
25705	2	1	3	2	1	2	38	3	3	4	2	3	2	3	3	4	5	2	2	2	3	3	2	3	4	1	2	2	3	2	6	2	4	4	5	5	4	3	3	3	3	5	3	4	2	1	1	3	4
25751	2	1	3	1	1	2	75	2	13	6	4	3	2	4	6	6	6	6	6	6	6	6	6	6	6	6	6	4	6	3	6	3	4	5	5	4	6	3	3	6	6	6	6	6	6	6	6	6	6
25850	2	1	3	2	1	1	67	2	13	4	2	3	2	4	6	6	6	6	6	2	1	6	6	6	6	6	2	6	6	6	1	5	2	1	1	2	2	3	4	5	2	1	2	6	6	6	6	1	2
25932	2	1	4	3	1	2	72	3	11	2	2	3	2	3	1	1	2	1	1	1	1	1	1	2	2	1	2	6	6	5	5	6	4	3	3	2	3	3	2	2	2	2	2	6	6	1	1	1	4
25992	1	1	3	2	1	2	34	2	4	2	2	3	2	3	1	1	1	2	1	1	1	1	1	2	1	1	2	5	5	4	2	1	5	2	3	1	3	6	4	4	4	5	6	1	1	1	2	1	1
26020	2	1	5	2	1	1	74	2	6	1	3	2	2	3	1	1	1	1	1	1	1	1	1	1	1	1	1	2	6	1	1	1	1	1	1	1	1	1	1	3	1	1	1	1	1	1	1	1	3
26257	2	1	3	1	1	1	67	2	2	6	2	3	2	4	1	1	1	1	1	2	1	1	2	1	1	1	2	2	1	1	1	1	1	1	1	1	1	1	2	1	1	1	2	1	6	1	1	1	1
26284	1	1	4	1	2	2	36	3	13	6	2	3	2	2	6	6	6	2	6	2	1	1	1	1	6	2	1	2	5	2	1	1	2	1	1	1	1	3	2	3	4	3	2	4	5	4	3	1	3
26349	1	1	3	1	1	2	73	2	4	2	3	4	2	3	6	1	1	1	1	1	6	1	1	1	1	6	1	2	6	1	6	3	3	2	2	2	3	6	3	3	3	6	6	2	6	6	6	6	2
26392	2	1	4	1	1	2	63	3	8	6	4	4	2	4	1	1	1	1	1	2	2	1	1	1	1	1	1	2	1	1	1	3	2	2	3	3	2	2	2	2	3	1	2	2	1	1	1	1	2
26405	2	1	5	1	1	2	50	2	4	4	4	4	2	3	1	1	1	1	3	3	2	1	1	1	1	2	2	5	4	4	5	4	5	4	6	2	4	5	6	5	5	6	6	3	3	3	6	4	4
26528	2	1	3	3	1	2	57	1	13	3	1	5	2	4	1	2	2	2	2	2	1	1	1	3	3	5	2	4	4	3	5	4	2	3	2	1	4	4	3	4	4	5	5	2	3	3	2	2	2
26601	2	1	5	1	1	2	62	2	13	6	4	3	2	3	1	1	1	1	1	2	1	1	1	1	2	2	2	2	1	2	2	3	4	1	1	3	2	3	4	3	1	4	2	2	1	2	3	1	2
26640	2	1	3	1	2	2	69	3	14	2	2	3	2	3	6	6	6	6	6	6	6	6	6	6	6	5	6	6	6	6	6	6	6	6	6	6	6	6	6	3	3	6	6	6	6	6	6	6	3
26674	1	1	3	1	1	2	56	2	15	6	2	3	1	3	4	2	4	6	6	2	2	6	6	6	3	6	2	5	5	5	3	4	4	2	2	2	2	2	4	2	3	6	2	2	4	4	4	4	4
26826	2	1	5	2	2	2	54	2	8	4	4	3	1	3	2	2	2	2	2	2	1	1	3	3	3	1	3	4	6	2	3	2	3	2	2	2	3	4	3	3	3	3	3	4	4	4	3	2	3
26852	2	1	5	1	1	2	73	2	13	5	4	3	2	3	6	6	6	3	1	2	1	1	6	6	1	6	6	4	6	3	1	4	4	3	4	3	3	4	4	4	4	4	2	2	6	1	1	2	2
26973	1	1	3	2	1	2	31	3	15	5	2	5	1	3	4	2	4	4	4	2	5	3	3	5	3	5	3	1	3	2	2	4	4	4	4	3	2	3	2	3	4	5	4	2	3	3	4	3	3
27090	2	1	4	1	1	2	59	3	13	6	2	6	2	3	4	1	2	1	1	2	2	1	1	1	3	3	2	4	6	2	6	1	4	1	1	1	6	3	2	1	1	2	1	4	5	3	5	1	5
27140	1	1	6	1	2	2	36	3	13	6	2	2	2	3	1	1	1	1	1	1	1	1	1	1	1	1	1	4	4	2	2	2	2	2	2	2	2	3	2	2	2	2	2	6	6	6	6	6	6
27144	2	1	3	2	1	1	76	3	13	6	3	3	2	4	6	6	6	1	2	2	1	1	1	1	1	4	2	6	6	6	6	4	4	1	1	1	2	2	4	4	4	4	3	6	6	6	2	3	2
27159	2	1	3	1	3	1	67	2	8	5	2	3	2	4	1	1	1	1	1	1	1	1	2	1	1	4	1	2	1	3	4	4	3	1	3	3	3	2	4	4	2	4	3	3	1	3	4	1	4
27192	2	1	5	1	1	1	79	3	8	4	2	3	2	3	6	1	1	1	6	1	1	1	1	1	1	5	1	1	6	1	1	6	1	1	1	1	1	1	1	1	1	6	1	1	6	1	1	6	1
27325	2	1	1	2	1	1	40	2	3	4	1	3	2	3	1	1	2	2	1	1	1	1	1	2	3	3	1	1	2	3	3	2	3	1	2	1	2	2	2	3	2	2	2	1	2	1	2	1	2
27328	2	1	2	2	1	2	31	1	6	2	2	5	2	4	4	2	3	5	5	1	2	1	1	1	1	2	1	5	5	5	4	5	5	5	4	5	4	5	5	4	5	5	5	5	5	5	5	5	5
27332	1	1	4	1	1	1	46	2	9	3	1	3	2	3	1	1	1	1	1	3	1	1	1	1	2	1	2	3	4	2	1	1	3	1	1	1	1	1	2	2	2	1	2	1	1	1	1	1	3
27334	2	1	4	2	1	1	45	3	4	5	2	3	2	3	1	1	1	1	1	2	1	1	1	1	1	1	1	3	4	2	2	2	2	1	1	1	2	2	2	2	2	2	2	2	2	1	2	2	2
27335	1	1	5	1	1	2	42	3	3	3	2	3	2	3	3	4	1	3	1	3	2	1	1	1	1	1	2	4	5	3	6	6	1	2	2	1	5	5	2	5	5	1	5	3	4	4	4	2	2
27336	1	1	2	3	1	1	62	1	1	4	2	5	2	4	6	6	6	6	6	2	6	6	6	6	6	6	6	6	6	6	6	4	4	2	6	6	6	6	6	6	6	6	6	6	6	6	4	6	4
27338	2	1	3	1	1	2	69	2	11	4	2	3	2	3	1	1	1	1	1	2	1	1	1	1	1	1	1	3	3	2	6	2	2	1	1	1	2	1	1	1	1	1	1	1	1	1	1	1	1
27339	2	1	3	3	1	1	42	2	13	6	2	3	2	4	3	1	2	5	3	2	2	2	2	3	4	5	3	3	3	2	2	2	4	2	2	2	3	4	4	2	2	3	3	1	2	2	2	3	2
27342	2	1	3	2	2	1	27	3	2	6	2	2	2	3	2	3	2	1	2	3	2	1	1	3	2	3	2	3	4	2	3	2	3	1	2	2	3	3	2	1	1	2	2	3	3	2	1	2	2
27343	1	1	6	4	2	1	24	1	7	1	5	6	2	4	1	1	1	1	1	1	1	1	1	1	1	1	1	1	1	1	1	1	1	1	1	1	1	1	1	1	1	1	1	2	1	1	2	1	1
27344	2	1	3	1	1	2	53	2	4	2	2	5	2	4	6	6	6	1	6	2	1	1	1	1	2	3	1	4	4	4	1	4	3	3	4	4	2	2	2	4	4	4	2	2	2	2	2	2	4
27345	2	1	3	2	2	1	54	2	16	4	4	3	2	4	6	3	2	2	4	3	2	2	3	3	3	2	2	3	6	2	2	3	3	2	2	3	3	3	2	2	2	2	2	2	6	2	2	4	2
27346	2	1	2	2	1	2	28	3	13	6	1	2	2	3	3	2	3	2	1	2	1	2	1	3	2	3	2	2	3	2	3	2	1	1	3	1	3	2	3	1	2	1	2	2	1	2	3	2	2
27347	2	1	3	1	1	1	66	3	10	5	4	3	2	3	1	1	1	2	1	2	1	1	1	1	1	2	2	1	1	1	2	1	3	1	1	1	1	1	2	3	1	1	2	1	1	1	2	1	3
27348	2	1	2	2	1	2	35	2	8	2	2	2	1	3	3	4	5	4	4	4	5	5	5	4	4	4	4	3	3	3	3	4	4	4	4	4	3	3	3	3	4	4	4	3	3	3	3	4	4
27349	1	1	3	1	2	2	31	2	3	3	2	2	2	3	6	6	6	6	6	6	6	6	6	6	6	6	6	6	6	6	6	6	6	6	6	6	6	6	6	6	6	6	6	1	1	1	1	1	1
27351	2	1	3	1	1	2	37	2	2	3	2	4	2	5	2	1	1	2	2	1	2	2	1	2	2	5	2	4	5	2	4	4	1	1	1	2	1	1	2	1	1	1	2	1	1	1	1	1	1
27352	1	1	3	2	1	1	49	3	13	5	2	3	2	3	3	2	2	1	1	2	1	1	1	1	1	1	2	3	5	2	2	1	2	2	2	1	1	2	3	1	1	2	2	2	2	2	2	1	2
27353	1	1	3	4	1	1	55	2	9	1	2	3	2	3	1	1	1	1	1	3	3	1	1	2	1	1	2	1	4	3	6	1	4	1	1	1	1	1	1	2	4	1	1	1	6	1	1	1	4
27354	2	1	3	2	1	1	64	2	10	5	2	3	2	3	3	6	6	3	6	3	6	6	6	6	4	5	6	4	6	4	3	4	3	3	3	3	4	5	4	5	5	6	6	1	3	3	3	3	3
27405	2	1	3	2	1	1	37	2	7	5	2	3	2	3	1	1	1	2	3	2	2	1	1	3	3	2	2	4	3	3	3	2	3	2	2	2	2	1	3	3	2	3	2	4	2	3	4	3	3
27409	2	1	3	1	1	1	53	3	9	5	2	3	2	3	3	2	2	1	3	2	1	2	2	4	3	2	2	2	4	4	2	3	2	3	2	2	2	3	3	4	3	3	2	2	4	4	4	2	4
27412	2	1	3	2	2	1	61	2	13	6	4	3	2	4	1	1	1	1	4	2	1	1	1	1	1	1	2	1	1	1	1	1	1	1	1	1	1	1	1	1	1	1	1	1	1	1	1	1	1
27415	2	1	3	1	2	1	56	3	13	4	2	3	2	4	1	1	1	1	1	1	1	1	2	1	1	3	1	1	6	1	1	2	1	1	1	1	1	1	1	1	1	1	1	1	1	1	1	1	1
27416	2	1	3	1	1	1	64	2	14	2	2	4	2	3	6	1	1	1	1	1	1	1	1	1	1	4	1	6	6	6	6	6	6	6	6	6	6	6	6	6	6	6	6	1	1	1	1	1	1
27417	1	1	5	3	1	2	40	3	13	3	2	3	2	3	1	1	1	1	1	1	1	1	1	1	1	1	1	4	4	4	4	1	3	3	4	3	4	2	4	4	2	4	2	4	4	4	6	1	2
27418	2	1	3	2	1	2	67	2	9	5	2	3	2	4	6	1	1	1	2	3	2	1	1	3	1	1	1	1	6	1	3	2	1	2	1	2	2	1	1	2	2	1	3	1	6	1	1	2	2
27420	2	1	3	1	1	1	63	3	2	6	2	3	2	4	1	1	1	1	5	2	1	1	1	1	1	1	1	1	6	1	5	5	1	1	1	1	1	1	6	1	1	6	1	1	6	1	1	1	2
27422	2	1	3	2	1	1	68	3	13	6	2	4	2	3	6	6	6	2	1	4	1	6	6	6	6	3	6	4	6	3	4	2	2	2	2	2	2	6	4	3	2	3	6	6	6	6	2	1	4
27423	2	1	3	1	1	1	64	2	13	6	4	5	2	3	2	1	2	3	1	3	2	1	2	6	2	5	2	6	6	6	6	6	6	6	6	6	6	6	6	6	6	6	6	6	6	6	6	6	6
27424	2	1	1	1	2	1	31	2	4	6	1	3	2	2	2	1	1	1	3	1	1	1	2	1	2	4	4	1	5	1	3	3	4	2	2	3	1	1	3	2	1	2	2	1	3	2	2	3	1
27426	2	1	2	2	1	1	30	2	14	2	2	4	1	3	5	1	4	2	2	2	3	1	3	2	3	4	3	3	2	3	2	1	3	3	1	2	1	3	4	3	4	4	1	3	4	1	3	4	3
27430	2	1	3	3	1	2	44	1	1	2	1	3	2	3	3	1	1	1	6	2	2	1	1	2	2	5	3	4	1	3	6	6	3	2	6	1	1	1	3	3	3	4	3	6	6	6	6	1	1
27431	2	1	3	1	1	1	58	2	6	5	3	4	2	3	3	1	2	4	3	1	1	2	1	1	4	1	2	2	4	3	4	4	3	2	4	1	4	4	3	3	2	1	2	1	2	2	1	2	1
27435	1	1	3	1	1	2	39	2	1	6	2	3	2	3	3	1	3	3	3	2	2	2	1	2	3	3	3	2	2	2	2	2	2	2	2	2	2	2	2	2	2	2	2	2	2	2	2	2	2
27437	2	1	3	2	1	1	53	2	13	6	2	3	2	3	3	1	2	1	3	1	1	1	1	1	1	1	1	3	3	3	3	3	3	3	3	3	3	3	3	3	3	3	3	6	3	3	3	3	3
27438	2	1	3	1	2	1	70	2	10	4	2	2	2	3	2	1	6	3	1	1	1	6	1	3	1	2	1	2	1	3	2	1	2	1	1	1	2	1	1	2	2	2	1	1	1	1	2	1	1
27439	1	1	5	2	2	1	70	3	5	6	1	4	2	4	6	1	2	6	4	1	1	1	1	1	6	5	6	6	6	6	6	6	6	6	6	6	6	6	6	6	6	6	6	1	6	2	2	5	1
27441	2	1	3	1	1	2	70	2	15	4	2	3	2	3	6	6	6	6	6	2	6	6	6	6	6	6	6	2	6	6	6	6	6	6	6	6	6	6	3	6	6	6	6	1	1	6	6	6	2
27443	1	1	5	1	2	2	47	2	7	6	2	5	2	3	4	4	4	5	4	3	4	4	3	4	4	5	2	3	5	5	2	4	1	3	2	2	4	4	1	2	4	5	2	1	2	3	4	4	2
27444	2	1	2	3	1	1	23	1	13	5	2	2	1	2	2	1	3	3	4	4	3	3	5	3	4	3	2	3	3	4	4	5	5	3	3	4	4	4	3	4	5	5	5	5	4	4	4	5	3
27445	2	1	3	2	1	1	42	2	19	4	2	3	2	2	1	1	1	1	1	2	1	1	1	1	1	1	1	1	1	1	1	1	1	1	1	1	1	1	1	2	1	1	1	1	1	1	1	1	2
27446	1	1	5	1	1	2	32	3	13	6	2	3	2	3	6	6	6	3	6	4	2	1	1	1	4	1	3	2	2	2	1	3	1	1	1	1	1	1	2	1	1	1	2	1	1	1	1	1	1
27449	1	1	1	1	1	1	27	3	5	5	1	3	2	3	5	5	4	4	5	4	3	3	4	3	4	3	4	3	3	3	2	5	3	4	5	5	4	3	4	5	5	4	5	3	3	3	3	5	5
27451	2	1	3	1	1	1	73	3	1	6	2	3	2	3	6	1	1	1	1	1	1	1	1	1	1	1	1	1	1	1	1	1	1	1	1	1	1	1	1	1	1	1	1	1	1	1	1	1	1
27453	2	1	3	1	1	2	45	2	13	6	2	3	2	4	3	3	3	3	3	3	3	3	3	3	3	3	3	3	3	3	3	3	3	3	3	3	3	3	3	3	3	3	3	3	3	3	3	3	3
27454	2	1	3	1	2	2	69	2	11	4	2	3	2	3	1	1	1	1	1	1	1	1	1	1	1	1	1	1	1	1	1	1	1	1	1	1	1	1	1	1	1	1	1	1	1	1	1	1	1
27455	2	1	3	1	1	2	68	3	3	3	1	3	2	4	4	4	4	4	4	4	4	4	4	4	4	4	4	3	3	3	3	3	3	3	3	3	3	3	3	3	3	3	3	4	4	4	4	4	4
27456	1	1	3	3	1	2	48	2	9	2	2	3	2	3	2	6	6	2	3	3	1	1	1	1	2	2	1	5	5	1	6	6	5	1	5	5	6	6	5	6	6	5	3	1	2	4	4	2	5
27461	2	1	1	1	3	1	70	2	12	5	2	2	2	4	6	6	6	6	1	1	6	6	6	6	1	1	1	1	6	6	6	2	1	1	1	1	2	2	1	1	2	1	1	1	6	6	6	6	5
27462	2	1	3	1	1	2	45	2	6	5	2	4	2	3	1	1	1	2	1	2	1	1	1	1	1	3	2	4	6	3	4	4	5	2	4	4	4	4	4	4	4	4	4	2	6	4	4	6	5
27463	1	1	4	1	2	1	45	2	8	6	2	3	2	3	2	1	2	3	2	1	2	1	1	2	1	5	2	2	2	3	2	3	2	3	1	1	2	1	3	3	3	2	2	1	1	1	1	1	1
27464	2	1	2	2	1	2	31	1	6	2	2	5	2	4	4	4	4	4	4	4	4	4	4	4	4	4	4	2	2	2	2	2	2	2	2	2	2	2	2	2	2	2	2	2	2	2	2	2	2
27471	1	1	3	2	2	2	55	3	4	1	4	3	2	3	1	1	1	1	1	1	1	1	1	1	1	1	1	4	5	3	3	2	5	2	4	1	1	1	1	1	1	1	1	1	1	1	1	1	1
27474	2	1	3	2	1	1	69	3	8	6	2	4	2	4	6	1	1	1	1	3	2	1	1	1	1	4	1	3	6	6	6	6	6	6	6	6	6	6	6	6	6	6	6	2	6	6	6	6	2
27479	2	1	2	1	2	1	42	3	13	6	1	3	2	3	3	1	2	3	2	1	2	1	1	3	2	2	3	3	4	2	2	3	2	1	2	1	3	2	2	3	2	1	2	1	3	2	3	1	2
27482	2	1	3	2	1	1	23	3	13	6	2	2	1	3	1	3	4	3	5	6	3	6	2	1	4	5	3	2	5	3	4	5	2	4	2	1	4	3	2	5	6	6	3	3	4	5	6	1	2
27483	2	1	3	1	3	2	69	1	8	3	3	5	2	4	6	6	6	6	6	6	6	6	6	6	6	6	6	6	6	6	6	6	6	6	6	6	6	6	6	6	6	6	6	6	6	6	6	6	6
27484	2	1	5	1	1	2	66	3	13	6	2	3	2	2	1	1	1	1	1	1	1	1	1	1	1	1	1	2	2	2	2	2	2	2	2	2	2	2	2	2	2	2	2	6	6	6	6	6	6
27487	2	1	3	1	1	2	64	2	13	6	2	3	2	5	6	1	1	1	3	3	3	1	1	2	6	4	3	1	1	1	1	4	4	4	4	4	4	3	4	4	5	5	3	3	3	3	3	2	3
27489	2	1	3	2	2	1	62	3	6	5	2	3	2	3	1	1	2	2	1	2	2	1	1	2	2	6	2	6	2	3	3	2	6	6	3	6	3	3	3	1	1	6	2	1	2	2	3	1	3
27490	2	1	3	2	1	2	65	3	13	6	2	4	2	4	6	1	1	1	1	1	1	1	1	1	1	3	1	4	6	3	6	3	4	3	4	3	3	3	3	3	4	4	3	1	6	1	1	1	1
27492	2	1	3	3	2	1	58	2	4	2	2	4	2	3	1	1	1	1	3	1	1	1	1	1	2	2	1	1	1	1	2	3	2	1	1	1	1	1	1	2	2	3	3	1	1	1	2	2	2
27493	2	1	3	1	3	2	61	2	10	3	2	4	2	4	6	1	2	2	2	2	1	1	1	2	2	1	2	6	6	6	6	6	6	6	6	6	6	6	6	6	6	6	6	2	6	2	6	2	4
27497	2	1	3	2	1	1	36	2	13	6	1	3	2	4	3	1	2	2	2	2	3	1	2	5	5	5	2	1	1	1	1	2	1	2	2	1	1	1	2	5	5	3	2	4	4	4	4	2	4
27498	2	1	5	1	1	1	67	3	13	6	4	3	2	4	6	6	6	6	6	2	6	6	6	6	6	6	6	6	3	3	4	3	4	6	1	1	6	6	6	6	6	1	6	6	6	6	6	6	6
27499	2	1	3	1	1	1	61	3	13	6	2	3	2	3	6	6	6	6	6	1	2	6	3	2	1	1	1	6	6	6	6	6	6	6	6	6	6	6	6	6	6	6	6	1	1	1	1	2	2
27500	2	1	3	1	1	1	67	2	18	3	2	3	2	4	3	2	3	1	4	2	1	1	2	2	3	4	1	4	1	4	1	4	3	3	2	2	1	1	4	2	2	4	2	4	1	2	1	4	3
27501	2	1	5	1	1	1	69	2	14	3	2	3	2	4	6	1	1	2	1	2	1	1	1	2	2	4	6	1	6	1	1	2	2	2	1	1	2	2	2	1	2	4	6	1	6	1	1	1	2
27502	2	1	3	1	1	1	49	3	5	3	1	3	2	3	1	1	1	3	1	1	1	1	1	1	1	1	1	2	2	2	2	2	2	2	2	2	2	2	2	2	2	2	2	2	2	2	2	2	2
27504	2	1	3	1	1	1	62	3	5	4	2	2	1	4	4	1	3	5	3	2	1	1	1	2	4	4	2	4	5	3	5	4	3	4	3	4	3	4	4	2	4	2	2	2	5	4	4	3	4
27505	2	1	4	2	2	2	70	3	13	6	3	3	2	3	6	1	1	1	1	2	1	1	1	2	1	2	1	4	6	1	1	1	1	1	1	2	2	1	2	2	2	1	2	1	6	1	2	1	3
27506	2	1	3	2	2	1	63	2	15	1	2	4	2	3	1	1	2	1	2	1	1	1	1	2	1	3	2	1	1	2	6	4	1	1	1	1	2	1	1	3	2	4	2	1	1	2	2	2	2
27508	2	1	3	2	1	1	35	2	7	3	1	3	1	3	1	1	1	1	1	1	1	1	1	1	1	2	2	1	1	3	1	3	3	3	2	5	4	3	2	3	2	4	4	2	4	3	2	1	3
27509	2	1	3	1	1	2	60	3	13	4	2	3	2	3	2	1	2	2	4	2	1	1	1	4	3	4	3	3	4	4	4	4	5	1	1	2	3	3	4	3	4	4	3	1	4	3	2	3	3
27512	2	1	5	3	1	1	55	3	1	5	2	3	2	4	6	1	1	1	1	2	1	1	1	1	1	3	1	1	6	1	1	1	4	1	1	1	1	1	5	1	1	5	1	1	6	1	2	1	4
27513	2	1	2	2	1	1	60	1	9	1	2	5	2	4	3	1	1	2	4	3	2	2	1	4	1	4	3	4	6	6	6	4	3	4	5	4	3	6	4	6	3	2	2	1	1	6	6	4	4
27514	1	1	3	4	1	2	34	2	13	5	1	6	2	3	6	2	2	2	1	2	3	1	2	3	2	4	1	3	3	3	1	2	2	2	2	1	1	2	2	3	3	5	2	3	3	3	4	2	3
27515	1	1	3	1	1	1	49	3	13	5	2	3	2	3	3	2	2	3	1	2	3	1	1	3	2	3	2	3	4	3	3	1	2	1	2	1	3	3	2	2	2	2	2	2	2	2	3	1	2
27519	2	1	5	1	1	2	55	2	13	5	2	3	2	3	1	1	1	1	1	1	1	1	1	1	2	4	1	5	5	4	6	4	3	1	6	6	1	4	3	2	2	4	1	4	4	4	4	1	4
27521	2	1	3	2	1	1	50	2	13	5	2	3	2	3	1	1	1	2	2	2	2	1	1	1	1	2	1	3	4	3	3	2	3	2	2	1	2	3	2	2	3	2	1	2	1	2	2	1	2
27522	2	1	4	3	1	2	44	2	7	1	2	3	2	4	1	1	1	2	1	1	1	1	1	1	2	3	1	2	3	1	1	4	2	1	1	2	1	1	2	3	2	2	2	1	1	1	3	1	2
27526	2	1	3	2	2	1	65	2	5	3	1	5	2	4	1	1	1	1	1	1	1	1	1	1	1	4	1	2	2	2	2	2	2	2	2	2	2	2	2	2	2	2	2	1	1	1	1	1	1
27527	2	1	5	1	1	1	48	2	13	6	4	3	2	4	1	2	6	3	6	3	1	6	6	1	1	1	3	4	5	4	5	1	4	1	1	1	1	4	4	1	1	1	3	6	6	6	6	6	6
27528	2	1	3	4	1	1	60	2	14	1	2	4	2	4	6	6	6	4	6	6	6	6	6	4	6	4	6	5	6	6	6	6	6	6	6	6	6	6	2	3	6	4	2	6	6	6	6	6	5
27531	2	1	3	1	1	2	62	2	3	4	3	3	2	3	1	1	1	1	1	1	1	1	1	1	1	1	1	4	6	6	6	2	3	1	2	2	2	2	3	3	3	4	3	2	2	1	1	1	3
27533	2	1	5	1	1	1	50	2	17	1	1	4	2	4	1	1	2	2	2	2	4	1	1	1	5	5	3	3	5	5	5	4	2	4	3	2	4	5	5	3	3	5	2	3	4	3	4	1	3
27536	2	1	3	1	1	2	50	2	4	5	4	4	2	3	1	1	1	1	1	2	2	1	1	1	1	3	2	5	5	5	5	3	5	4	5	3	4	4	5	5	6	5	5	1	1	1	2	1	2
27538	2	1	3	1	1	1	62	3	3	4	2	3	2	4	6	1	1	1	1	3	1	1	1	1	1	2	1	6	6	6	6	3	6	1	1	1	1	1	1	3	3	1	1	1	6	1	1	1	3
27539	2	1	3	1	2	1	64	2	13	6	2	3	2	3	6	6	6	6	6	6	6	6	6	6	6	6	6	1	6	6	6	6	1	1	6	6	6	6	6	6	6	6	6	1	6	1	6	6	4
27540	2	1	3	1	1	2	66	3	10	5	4	3	2	4	1	1	2	1	6	1	1	1	1	6	2	5	1	4	6	6	6	3	3	2	1	1	3	3	2	4	5	3	3	3	4	4	2	2	2
27541	2	1	3	1	1	1	54	2	11	1	1	3	2	5	1	1	1	1	1	1	1	1	1	1	1	1	1	1	1	1	1	1	1	1	1	1	1	1	1	1	1	1	1	1	1	1	1	1	1
27542	2	1	3	2	1	1	42	2	11	3	2	2	2	3	2	2	2	2	2	2	3	1	2	2	2	3	1	2	1	2	1	1	1	2	2	1	2	1	2	2	1	1	1	2	3	1	2	1	2
27544	2	1	3	1	1	1	48	2	2	3	2	3	2	3	6	6	6	6	6	2	6	6	6	6	2	4	6	1	1	1	6	6	1	1	1	1	3	3	6	1	1	1	2	6	6	6	6	6	3
27545	1	1	6	1	1	2	32	2	7	5	2	3	2	3	6	6	6	5	6	6	6	1	1	6	6	6	2	5	5	5	1	1	4	6	5	6	5	5	5	5	5	5	3	3	5	5	5	6	5
27548	2	1	3	2	2	2	41	3	10	4	2	4	2	3	6	6	6	6	6	6	6	6	6	6	6	6	6	1	2	2	6	2	6	1	2	1	1	2	2	1	1	2	2	3	3	3	1	1	2
27549	2	1	5	1	2	1	69	2	13	6	2	3	2	3	2	2	2	2	2	2	2	2	2	2	2	2	2	2	2	2	2	2	2	2	2	2	2	2	2	2	2	2	2	2	2	2	2	2	2
27550	1	1	3	2	1	2	34	2	4	1	2	4	2	4	4	4	5	3	3	3	4	3	3	3	2	5	3	4	3	4	3	3	2	4	3	4	4	3	3	2	3	3	3	3	3	3	3	3	4
27551	2	1	6	1	2	1	22	2	15	4	1	3	1	2	2	2	2	5	5	2	2	5	5	4	3	5	3	5	2	5	2	2	4	4	2	2	2	5	2	2	5	2	1	2	2	2	2	2	2
27557	2	1	4	1	1	2	46	2	7	4	2	2	2	3	6	6	6	6	6	4	2	6	6	6	3	2	6	4	4	4	4	4	4	2	3	4	3	3	5	4	4	4	3	1	1	1	1	1	3
27558	2	1	3	1	1	2	37	2	13	6	2	3	2	3	2	3	2	3	3	3	2	3	2	2	3	2	2	3	2	2	2	3	3	2	3	3	2	3	2	3	3	2	2	3	2	3	2	3	3
27560	2	1	3	4	1	2	32	2	15	2	2	2	2	4	1	1	1	1	1	2	3	1	1	1	1	1	1	1	1	1	1	4	4	3	1	3	1	1	4	1	1	1	2	1	1	1	1	1	2
27562	2	1	3	1	1	1	67	2	8	6	2	4	2	3	3	4	3	3	4	4	4	3	2	3	3	5	4	4	4	4	3	3	4	4	5	4	3	4	3	4	3	3	3	3	4	3	3	3	3
27563	2	1	3	1	1	2	54	2	3	2	2	3	2	3	6	1	2	2	1	1	1	1	1	1	6	2	1	2	6	2	1	1	2	1	1	1	1	2	2	2	2	2	2	6	6	1	2	1	1
27568	2	1	4	3	2	2	43	2	19	4	4	4	1	4	4	4	3	2	3	3	3	4	4	3	2	2	3	4	4	4	2	2	2	2	1	5	3	4	5	5	4	3	2	5	5	4	2	3	3
27572	2	1	3	3	1	2	48	3	13	5	2	4	2	4	2	1	1	1	1	1	1	1	1	2	2	4	2	1	1	1	2	4	1	4	3	5	1	1	2	1	2	1	2	1	1	1	1	1	2
27577	1	1	4	2	1	2	36	2	1	3	2	3	2	3	1	1	1	1	1	4	1	1	1	1	1	1	2	4	5	4	3	3	2	2	4	1	5	2	1	1	1	1	2	1	1	1	1	1	1
27584	2	1	3	1	1	2	63	2	13	6	2	3	2	5	1	1	1	1	1	1	1	1	1	1	1	5	1	3	1	3	4	5	4	4	2	4	2	1	4	3	3	4	2	1	6	1	1	1	2
27590	2	1	3	1	1	1	67	2	1	4	2	3	2	3	1	1	1	1	1	1	1	1	1	1	1	1	1	1	1	1	1	1	1	1	1	1	1	1	1	1	1	1	1	1	1	1	1	1	1
27592	2	1	3	1	3	2	44	2	13	6	4	4	2	4	3	3	3	3	3	3	3	3	3	3	3	3	3	3	3	3	3	3	3	3	3	4	3	3	3	3	3	3	3	3	3	3	3	3	3
27599	1	1	5	1	1	2	57	2	13	5	2	3	2	3	1	1	1	1	1	1	1	1	1	2	3	1	2	1	1	1	2	2	1	2	1	3	2	2	3	3	3	1	2	1	1	1	6	1	1
27601	2	1	3	1	2	2	69	3	14	2	2	4	2	4	6	6	6	6	6	2	6	6	6	6	6	5	6	6	6	4	4	4	4	6	6	6	6	6	6	3	6	6	6	6	6	6	6	6	3
27603	2	1	5	1	2	1	63	2	13	6	2	4	2	4	3	1	3	3	3	3	3	3	3	3	3	3	3	3	3	3	3	3	3	3	3	3	3	3	3	3	3	3	3	3	3	3	3	3	3
27605	2	1	5	2	1	1	70	2	4	6	4	5	2	4	6	6	6	6	6	6	6	6	6	6	6	6	6	2	6	6	6	3	3	3	4	4	4	4	3	2	2	2	2	6	6	6	6	6	6
27606	2	1	3	1	1	1	61	2	1	4	2	4	2	4	3	6	6	6	6	6	3	6	6	6	6	6	6	6	1	6	6	6	6	2	3	3	6	6	6	3	3	6	6	3	3	3	3	6	6
27609	2	1	3	2	1	2	48	2	1	4	2	5	1	1	3	3	3	3	3	3	3	3	3	3	4	3	3	4	4	4	4	4	4	2	5	5	3	5	4	4	3	4	3	3	3	4	5	4	3
27615	2	1	4	1	1	2	61	2	13	5	2	3	2	4	1	1	1	2	2	2	2	2	2	2	2	2	2	2	2	2	2	2	2	2	2	2	2	2	2	2	2	2	2	2	2	2	2	2	2
27619	2	1	3	1	1	2	54	2	11	3	2	3	2	3	1	1	1	1	1	1	1	1	1	1	1	5	2	5	5	5	5	5	5	1	1	1	3	3	5	3	3	3	3	3	3	3	3	3	3
27620	2	1	5	2	2	1	60	3	8	6	2	3	2	3	1	1	2	2	1	1	1	1	2	1	2	1	2	5	5	4	4	1	3	1	2	1	3	3	4	2	3	2	2	4	4	2	5	1	4
27621	1	1	5	2	1	2	59	2	13	6	3	3	2	3	6	6	1	1	1	1	1	1	1	1	1	1	1	1	1	1	1	1	1	1	1	1	1	1	1	2	1	1	1	1	1	1	1	1	1
27622	2	1	3	1	2	2	62	1	12	2	3	4	2	4	6	6	6	1	2	1	2	1	1	2	1	5	2	4	6	6	6	4	4	3	3	1	2	1	4	4	4	4	5	1	6	6	6	5	3
27623	1	1	5	1	1	2	39	3	6	6	2	3	2	3	4	4	5	5	4	4	3	4	4	4	4	4	4	5	5	4	2	1	4	4	3	3	4	2	3	2	3	3	2	2	3	2	2	3	2
27628	1	1	4	1	2	2	36	3	13	6	2	2	1	3	6	2	1	1	2	3	1	1	1	1	2	2	2	3	4	2	5	5	1	2	1	1	3	2	4	3	4	4	3	5	5	5	5	3	4
27632	2	1	3	2	2	2	37	2	10	3	2	5	2	4	1	1	2	2	1	1	1	1	1	1	1	1	1	1	1	1	1	1	1	1	1	1	2	1	1	1	1	1	1	1	2	1	2	1	1
27633	2	1	3	1	1	1	75	2	13	6	2	6	2	4	1	1	1	1	1	1	1	1	1	1	1	5	1	2	5	4	5	2	4	1	1	1	1	1	2	2	3	5	3	1	1	1	1	1	2
27636	1	1	6	3	2	2	18	1	13	4	1	4	2	2	6	4	5	4	3	2	5	6	5	4	4	2	2	5	6	5	3	3	3	5	5	3	5	5	1	3	5	2	1	3	4	4	4	4	4
27640	2	1	3	1	2	1	70	2	15	6	2	3	2	3	6	6	6	6	6	6	6	6	6	6	6	6	6	3	6	3	6	4	5	6	1	6	3	6	6	4	4	4	2	1	6	1	6	4	1
27641	2	1	3	1	2	1	77	3	3	5	2	3	2	4	6	6	6	6	6	6	6	6	6	6	6	6	6	3	6	6	6	6	3	6	6	6	6	6	6	6	6	6	6	3	6	3	6	6	6
27642	2	1	3	2	1	1	43	2	5	5	2	3	2	3	5	1	1	1	1	3	3	3	2	1	1	5	1	1	5	3	3	4	2	2	3	3	3	1	3	3	2	2	1	1	5	1	1	1	2
27645	2	1	3	3	1	1	48	2	2	4	2	3	1	3	1	1	3	1	1	1	1	1	3	3	3	3	1	4	5	2	5	3	4	1	2	1	4	4	4	3	2	4	1	3	3	2	1	1	4
27648	2	1	4	3	2	2	55	1	4	3	3	4	2	3	4	4	3	1	1	5	4	4	2	2	1	4	3	3	2	3	5	5	4	4	3	2	3	2	4	2	4	5	3	4	3	1	1	5	3
27649	2	1	5	1	2	1	54	2	13	6	2	3	2	2	1	1	1	1	1	1	1	1	1	1	1	1	1	6	6	6	6	6	6	6	6	6	6	6	6	6	6	6	6	1	1	1	1	1	1
27650	1	1	3	1	2	2	53	2	2	5	5	2	2	5	6	1	1	1	1	4	3	1	1	1	4	6	1	1	1	1	2	5	2	5	1	4	1	5	3	3	2	1	1	6	6	6	6	6	6
27651	2	1	3	3	1	2	57	2	13	5	2	4	1	3	3	1	1	1	4	1	2	1	1	1	2	5	2	1	2	1	2	1	1	1	1	1	1	1	1	2	1	1	3	1	2	1	2	2	2
27652	1	1	5	2	2	2	49	2	11	5	2	3	2	3	5	2	2	5	5	3	1	3	1	2	5	1	2	4	5	2	5	2	3	2	2	3	2	4	2	1	1	3	2	3	5	2	2	1	4
27654	2	1	3	1	1	1	47	2	17	4	2	4	2	5	2	2	2	3	3	3	3	3	2	2	3	3	1	3	3	4	4	4	4	4	3	2	2	2	3	3	3	4	4	3	3	3	4	2	2
27655	2	1	3	2	1	1	22	2	13	6	1	2	2	3	2	2	5	2	2	4	1	2	4	3	4	3	3	1	2	3	3	3	2	2	3	3	2	1	2	3	2	2	3	1	4	2	3	4	4
27656	2	1	2	2	1	2	38	2	11	4	1	4	2	4	5	2	4	4	4	3	5	1	1	4	4	5	3	5	5	3	5	4	1	2	4	4	3	4	3	4	4	5	2	2	5	5	5	3	3
27657	1	1	3	1	1	2	34	3	13	6	2	3	2	3	2	2	2	2	1	2	2	1	1	2	2	2	2	2	2	2	2	2	2	2	2	1	2	3	2	2	2	2	2	2	2	2	2	2	2
27660	1	1	3	1	1	1	40	3	4	4	2	4	2	3	2	1	1	1	2	2	1	2	1	2	2	5	3	3	3	4	2	2	2	4	4	2	3	3	2	4	3	4	3	2	3	2	2	2	3
27662	2	1	3	1	1	2	66	3	13	6	3	4	2	4	1	1	1	1	1	1	2	1	1	1	2	5	1	3	1	1	1	1	1	1	1	1	1	1	1	1	1	1	1	1	1	1	1	1	1
27663	2	1	3	1	1	1	39	2	9	3	2	3	2	4	3	2	2	1	1	2	2	1	1	2	2	1	2	4	5	3	2	4	4	3	4	4	4	4	4	3	3	3	4	3	4	4	3	3	3
27665	1	1	6	1	1	2	46	2	13	5	5	4	2	3	1	1	1	1	1	2	1	1	1	1	1	1	1	4	1	1	3	1	1	1	1	1	1	3	4	3	2	3	2	1	1	1	1	1	1
27667	1	1	1	2	2	1	49	2	15	4	2	3	2	4	3	2	2	3	3	3	3	2	1	2	2	2	2	4	5	3	1	2	1	1	1	1	2	1	1	3	3	3	3	2	2	2	1	2	2
27668	2	1	5	2	1	1	54	2	6	5	2	3	2	3	1	1	1	1	1	1	1	1	1	1	1	1	1	4	5	1	1	1	3	1	3	2	1	4	3	2	2	1	2	1	1	1	1	1	1
27669	2	1	3	2	1	2	45	3	11	5	5	3	1	3	5	4	5	4	5	4	4	5	4	4	5	4	4	4	4	4	5	4	5	4	5	4	5	4	4	5	4	4	5	4	5	4	5	4	5
27670	2	1	3	1	1	1	59	2	18	5	1	3	2	5	6	1	1	3	2	3	1	1	1	2	6	4	1	1	6	5	6	5	1	5	4	5	6	6	5	1	1	5	1	1	6	1	5	3	5
27671	2	1	3	2	1	2	40	2	13	2	2	3	1	2	4	4	1	1	2	2	4	5	5	5	2	4	4	3	6	3	6	2	3	4	1	3	5	2	3	2	3	1	4	5	3	4	1	4	3
27680	2	1	3	1	1	1	37	2	13	3	5	3	2	3	6	6	6	3	4	6	5	6	6	2	1	1	5	2	3	3	5	1	4	3	4	6	6	4	5	1	3	4	6	5	5	5	1	3	5
27681	2	1	3	4	1	2	36	1	4	1	2	5	2	4	2	5	5	6	4	4	4	2	1	3	3	1	2	5	5	6	4	5	4	2	1	4	5	2	2	2	3	5	1	4	4	2	4	2	4
27683	2	1	3	3	1	1	25	3	13	3	4	3	2	3	3	4	2	4	1	3	3	4	1	4	2	4	5	3	6	4	5	1	5	2	4	4	6	4	1	1	1	5	2	4	6	2	4	5	2
27684	2	1	3	2	1	2	70	2	13	5	2	4	2	3	6	1	1	1	1	1	1	1	1	1	1	1	1	6	6	6	5	1	1	1	5	1	1	1	1	1	1	1	1	1	6	1	1	1	1
27685	2	1	3	1	1	2	34	2	6	5	1	3	2	4	3	3	4	3	3	3	3	4	2	2	3	3	3	4	3	3	2	3	3	4	3	2	3	4	4	4	5	5	2	4	4	4	3	2	4
27686	2	1	3	3	1	1	46	2	6	2	2	2	2	2	1	3	3	4	2	4	1	1	1	1	1	2	1	1	2	1	2	2	2	2	1	1	1	1	1	1	1	1	1	1	1	1	1	1	1
27688	1	1	5	1	1	2	47	3	13	6	1	5	2	4	1	1	1	3	1	1	1	1	1	1	1	5	1	5	5	1	5	5	5	1	5	5	5	5	5	1	1	5	5	1	1	1	1	1	1
27689	1	1	1	3	2	1	50	2	4	5	1	5	2	4	4	3	3	3	4	4	4	4	3	4	4	3	3	3	2	4	3	2	4	3	5	4	2	4	5	3	4	2	3	3	4	4	3	3	2
27692	2	1	5	1	1	1	72	2	1	4	2	3	2	3	6	1	1	1	1	1	1	1	1	1	1	1	1	1	6	1	1	5	1	1	1	5	1	1	4	1	1	1	1	1	6	1	1	1	4
27699	2	1	2	2	2	1	23	2	7	3	2	2	1	3	1	6	1	4	6	4	5	5	5	6	4	4	5	2	3	3	2	2	4	6	2	6	4	3	3	2	4	4	3	3	5	3	3	5	4
27702	2	1	5	1	1	2	58	2	13	6	2	3	2	3	1	1	1	2	3	1	1	1	1	1	1	1	1	2	4	2	2	3	4	3	1	1	1	1	4	2	2	2	2	1	3	1	1	1	3
27704	2	1	2	1	2	1	70	2	10	4	2	3	2	3	2	3	2	3	1	1	2	2	3	2	3	4	1	2	3	2	2	2	1	3	3	4	2	1	2	2	2	3	2	1	1	2	3	1	3
27705	2	1	3	4	3	1	51	2	15	4	4	3	2	4	2	2	2	2	1	2	2	2	2	2	2	2	1	2	2	2	2	2	2	2	2	2	2	2	2	2	2	2	2	2	2	2	2	2	2
27709	2	1	3	4	1	1	57	2	15	1	2	4	2	3	6	1	1	1	2	2	1	1	1	3	2	5	3	2	6	2	2	2	3	1	3	1	3	3	3	4	2	4	3	1	6	1	2	2	2
27710	2	1	5	1	1	2	64	2	13	4	3	4	2	4	6	6	6	6	6	6	1	1	1	1	1	1	1	1	6	1	5	5	5	3	3	3	3	6	3	3	3	5	6	1	6	1	1	1	5
27711	1	1	1	2	1	1	37	3	18	5	1	2	2	3	2	1	1	1	1	2	1	1	1	1	1	2	1	2	4	4	3	1	3	2	2	1	2	2	2	1	1	2	1	2	3	3	3	3	3
27714	1	1	3	1	3	2	26	3	13	6	1	4	2	3	4	1	3	3	1	4	1	1	1	3	3	2	2	5	5	5	5	3	5	5	5	5	5	5	5	5	5	5	5	3	5	5	5	3	4
27715	2	1	3	2	1	1	49	2	19	5	2	3	2	3	6	6	6	6	6	6	6	6	6	6	6	6	6	3	6	3	3	3	4	2	3	3	3	3	3	3	3	3	3	1	1	1	1	1	4
27721	2	1	6	4	3	1	32	3	13	5	4	3	2	2	1	5	5	4	3	2	5	4	3	6	3	4	3	2	1	1	4	3	4	6	5	4	3	3	3	3	6	6	5	3	4	5	3	2	5
27724	2	1	4	1	1	2	70	2	13	3	2	3	2	3	6	4	6	6	3	3	3	6	6	6	3	3	6	3	6	6	6	3	3	2	6	6	6	3	4	4	4	3	6	2	6	6	5	3	3
27725	2	1	5	1	2	2	48	2	18	6	4	3	2	3	1	1	1	1	1	2	1	1	2	1	2	2	1	2	5	1	1	1	1	1	2	1	1	2	3	1	1	2	2	2	4	3	2	1	2
27732	2	1	3	2	3	1	39	3	13	6	2	3	2	3	3	2	4	4	4	3	3	4	4	5	5	4	4	2	3	4	4	4	4	4	3	4	4	5	4	4	3	3	3	2	2	2	3	3	4
27734	2	1	3	2	1	1	53	3	10	5	2	3	2	4	1	1	1	3	3	3	1	1	1	1	3	3	3	3	3	3	4	2	2	1	1	1	1	2	4	2	2	2	2	2	2	2	2	2	2
27735	2	1	3	3	1	1	27	2	8	5	1	3	2	3	1	2	3	3	3	3	2	3	4	5	4	4	4	3	4	5	4	3	4	4	5	4	4	4	5	4	3	3	4	2	3	4	5	6	5
27736	2	1	3	4	1	2	67	1	1	2	3	5	2	5	6	6	6	2	4	2	1	1	1	1	1	5	6	6	6	6	6	5	3	2	2	5	2	6	5	4	4	5	6	6	6	6	3	4	3
27738	1	1	5	1	1	2	26	2	13	6	2	3	2	3	6	6	6	6	6	3	6	6	6	6	6	6	6	5	5	5	1	1	1	1	2	2	1	1	3	1	1	2	1	1	1	1	1	1	1
27739	2	1	3	1	1	1	66	2	17	5	2	3	2	4	6	2	6	3	5	2	1	1	1	1	2	3	2	6	6	6	6	4	2	2	3	1	1	2	5	2	2	1	1	1	1	1	2	1	3
27741	1	1	5	1	1	2	48	3	4	4	1	3	2	3	1	1	1	1	1	1	1	1	1	1	1	1	1	6	6	6	6	6	6	6	6	6	6	6	6	6	6	6	6	1	1	1	1	1	1
27742	1	1	5	1	1	2	41	2	17	4	2	3	2	4	1	1	1	2	2	3	3	1	1	1	1	1	3	6	6	6	1	5	6	1	1	4	1	1	3	6	6	6	6	3	6	6	3	1	3
27743	1	1	3	1	2	1	52	2	13	6	4	3	2	3	2	1	3	4	3	1	2	3	1	3	3	1	2	1	2	2	2	2	1	2	3	1	2	2	2	3	3	2	2	1	2	2	2	3	1
27747	2	1	3	2	1	1	69	2	13	6	2	1	2	4	6	6	6	6	6	3	6	6	6	6	6	5	6	6	6	6	6	6	6	6	6	6	6	6	6	6	6	6	6	6	6	6	6	6	6
27749	1	1	2	1	1	2	43	2	13	3	2	3	2	5	3	6	1	1	1	4	3	1	1	1	3	6	1	5	5	3	1	3	5	3	6	2	1	1	5	3	1	1	1	5	5	1	4	1	5
27750	2	1	3	2	1	1	48	2	15	6	2	4	2	5	1	1	1	1	1	1	1	1	1	1	1	1	1	4	4	4	4	4	4	4	4	4	4	4	4	4	4	4	4	2	2	2	2	2	2
27756	2	1	3	3	1	2	58	2	2	6	3	4	2	3	6	6	6	6	6	6	6	6	6	6	6	6	3	6	6	6	6	3	3	6	6	6	6	6	6	6	3	6	3	3	6	6	6	6	6
27760	2	1	5	2	1	2	63	2	7	3	2	3	2	3	6	6	6	6	6	6	6	6	6	6	6	6	6	3	6	1	1	4	4	2	1	3	6	3	5	6	1	1	1	1	6	1	1	1	1
27761	2	1	3	2	2	2	56	2	4	4	2	3	2	3	1	1	1	1	1	2	2	1	1	1	1	2	1	2	4	2	1	1	2	1	1	1	1	1	1	1	1	1	1	4	4	2	3	1	4
27764	2	1	3	1	2	2	66	2	15	6	2	3	2	3	1	1	1	1	1	1	1	1	1	1	3	4	2	2	4	4	3	1	3	1	2	2	1	2	2	3	2	1	2	2	2	2	2	1	2
27766	1	1	1	1	2	1	45	2	13	5	1	3	2	3	1	1	2	1	1	2	3	1	1	2	1	1	1	2	1	1	1	1	3	1	1	1	3	2	1	1	1	1	1	4	2	3	3	3	4
27768	2	1	3	1	1	1	65	2	18	3	3	3	2	3	6	1	1	1	1	1	1	1	1	1	1	1	1	2	6	1	1	1	1	1	1	1	1	2	2	2	2	1	2	2	6	1	2	1	2
27771	1	1	3	2	2	1	45	2	6	6	2	2	2	3	4	3	3	4	2	4	3	4	3	4	3	3	3	3	4	3	4	3	4	3	4	3	4	4	4	3	3	4	2	3	2	4	4	3	4
27772	2	1	3	1	2	2	70	2	13	5	3	3	2	4	1	1	1	1	1	1	1	1	1	1	2	5	1	2	1	1	1	1	2	1	1	1	1	2	1	2	2	1	2	1	1	1	1	1	1
27775	2	1	1	1	2	2	24	2	8	2	2	3	1	2	2	5	1	3	1	4	3	4	3	4	3	4	5	2	2	5	5	3	4	2	4	4	5	2	3	4	3	2	2	5	5	4	5	2	4
27777	2	1	3	1	1	2	64	2	13	6	2	2	2	5	6	2	2	2	1	2	2	2	2	2	2	2	2	1	6	1	2	2	2	2	2	5	2	2	2	2	2	2	2	4	6	4	4	4	4
27778	2	1	5	1	1	2	65	2	14	3	2	6	2	3	1	1	1	1	1	2	1	1	1	2	3	1	2	1	1	1	1	1	1	1	1	1	1	1	1	2	1	1	2	1	1	1	1	1	1
27780	2	1	3	2	1	1	53	2	2	5	1	3	2	3	4	1	2	1	5	1	1	1	1	1	3	4	2	4	5	3	5	2	1	1	2	3	3	4	4	3	3	2	1	3	3	3	3	4	2
27782	2	1	3	1	2	2	66	2	4	3	2	3	2	3	2	2	2	3	1	3	2	1	1	2	3	3	3	6	3	6	3	3	2	3	1	1	2	3	2	3	1	2	2	2	2	1	2	3	3
27785	2	1	3	1	1	1	58	2	15	6	2	3	2	3	6	1	1	1	1	2	1	1	1	2	2	1	1	4	1	1	1	1	3	1	1	1	1	3	1	2	1	1	3	1	1	1	1	1	3
27786	2	1	3	1	2	2	59	2	13	3	2	2	2	3	1	1	1	1	1	1	1	1	1	1	1	4	1	1	5	1	5	3	4	1	1	1	1	1	4	3	3	1	5	1	1	1	1	1	4
27787	2	1	3	3	1	2	34	3	5	5	2	4	1	3	2	1	1	1	1	2	1	1	1	1	3	5	1	4	4	3	3	1	3	1	2	1	1	2	4	1	2	5	1	2	2	1	1	1	3
27788	2	1	3	1	1	2	33	2	13	6	2	1	1	1	4	4	1	3	3	3	3	5	1	3	4	3	4	4	5	5	4	4	4	3	4	4	5	3	4	4	5	4	4	6	4	4	3	4	3
27789	2	1	3	1	3	1	66	1	9	2	2	3	2	2	6	6	6	6	6	6	6	6	6	6	6	6	6	6	6	6	6	6	6	6	6	6	6	6	6	6	6	6	6	6	6	6	6	6	6
27791	2	1	3	1	1	1	69	2	13	3	2	3	2	3	6	1	1	6	1	3	1	1	1	1	6	6	6	3	6	1	6	1	4	2	2	4	6	1	2	4	2	1	1	4	6	6	6	1	4
27794	1	1	5	3	1	2	31	3	12	3	2	2	1	3	1	1	1	1	1	2	1	1	1	1	3	1	1	5	5	6	5	1	5	4	4	1	1	5	5	4	3	1	3	1	1	1	1	1	3
27907	1	1	5	1	2	2	24	2	13	4	1	3	2	3	6	6	6	6	6	6	6	6	6	6	6	3	6	3	5	3	3	3	3	3	3	3	3	3	3	4	4	5	6	6	6	6	6	6	6
27992	1	1	2	2	3	2	33	3	15	6	2	3	2	3	4	4	3	3	6	3	6	6	6	6	6	4	3	3	3	3	3	6	3	6	6	6	1	1	3	3	3	3	3	3	3	3	6	6	6
27993	2	1	4	1	1	2	38	3	2	2	2	3	2	4	6	1	1	1	1	4	1	1	1	1	2	1	2	4	6	2	4	2	5	2	1	2	2	4	4	2	3	5	2	1	1	2	1	1	3
28059	1	1	4	3	1	2	42	2	19	4	2	3	1	2	3	3	4	3	3	4	3	3	3	2	1	3	4	4	4	4	3	2	2	2	1	4	4	2	1	5	5	4	2	5	5	3	3	3	3
28077	1	1	1	1	2	2	49	2	13	6	2	4	2	5	1	1	1	1	5	2	1	1	1	1	2	5	2	4	5	4	4	5	4	4	3	4	2	4	4	4	4	5	6	2	4	1	1	2	4
28079	2	1	5	1	1	2	66	3	8	6	1	4	2	4	3	1	1	2	2	2	3	1	1	4	4	2	3	3	4	3	1	4	3	4	4	2	2	4	4	4	4	5	2	4	5	4	5	3	4
28273	2	1	3	2	1	1	73	3	7	3	2	2	2	5	1	1	1	1	1	2	1	1	1	1	1	1	1	1	1	1	1	4	3	1	1	1	1	1	3	2	1	1	1	1	1	1	1	1	2
28309	1	1	4	4	1	2	24	2	5	6	1	3	2	3	4	3	4	4	1	4	2	1	1	4	4	1	3	4	6	4	6	4	4	3	4	2	3	4	4	4	4	3	3	6	6	6	6	6	6
28352	2	1	3	1	1	2	33	2	13	1	2	2	2	3	1	1	1	1	1	1	2	1	1	1	1	2	1	1	1	1	2	3	1	1	1	2	2	2	1	1	1	1	1	1	1	1	1	1	1
28403	1	1	5	1	2	2	51	2	11	5	2	3	2	3	1	1	1	1	1	1	1	1	1	1	1	1	1	5	5	3	2	1	3	1	1	1	1	5	4	1	1	2	1	1	1	1	1	1	1
28453	2	1	4	2	1	1	65	3	13	5	2	3	2	4	1	2	2	1	1	2	2	1	1	1	1	2	2	3	1	2	4	4	3	3	3	4	4	4	4	3	3	3	3	3	1	3	3	2	4
28498	2	1	3	2	2	1	34	2	1	6	2	5	2	3	4	4	3	3	3	3	1	4	3	4	4	6	3	3	3	5	5	3	3	6	5	3	3	4	3	4	3	4	4	3	4	4	3	3	4
28529	1	1	3	1	2	2	29	2	4	5	1	3	2	3	2	1	3	6	4	1	2	3	3	2	2	6	4	3	5	4	4	4	4	3	4	2	2	4	4	4	3	5	2	2	3	3	6	4	2
28530	1	1	3	4	2	1	35	3	2	1	1	5	2	4	6	6	6	4	3	1	1	1	6	3	3	5	3	4	4	4	6	4	4	4	4	4	3	3	4	4	4	3	3	6	6	6	5	4	4
28544	2	1	3	1	1	1	33	3	14	5	1	3	2	3	4	4	3	4	3	4	3	3	4	4	3	4	4	4	3	4	3	4	3	4	3	3	3	4	4	4	3	4	4	3	4	3	4	3	4
28575	1	1	4	3	1	1	43	2	18	4	2	4	1	3	3	3	2	2	1	3	2	4	4	2	5	5	4	4	4	3	2	3	3	5	5	4	3	2	1	4	3	5	4	3	3	3	2	1	3
28666	1	1	3	1	1	2	55	2	13	5	2	2	2	3	1	1	1	1	1	2	1	1	1	1	1	1	1	2	1	2	1	2	2	2	2	2	1	1	1	2	2	2	1	1	1	1	1	1	2
28769	2	1	5	4	1	2	55	2	13	5	2	3	2	3	2	2	6	1	1	2	1	1	6	1	1	1	1	4	4	4	6	4	3	3	6	6	6	4	4	6	6	1	1	4	4	1	6	1	2
28772	1	1	4	4	2	2	20	2	7	1	1	3	2	4	6	6	6	1	3	6	6	6	6	6	6	4	6	4	3	3	6	4	2	2	3	3	3	4	4	4	4	4	6	2	2	2	2	2	2
28773	2	1	3	2	1	1	54	2	16	5	2	5	1	4	1	1	2	4	2	1	1	1	2	1	3	5	3	4	4	4	4	4	4	4	4	4	4	4	4	4	4	4	4	3	3	3	3	2	2
28774	1	1	5	2	2	2	33	2	15	4	2	3	2	2	6	6	3	3	6	3	1	1	1	2	2	1	2	4	6	2	3	1	4	2	2	1	2	6	4	2	2	4	2	2	6	2	2	1	3
28775	2	1	5	1	1	2	49	2	13	6	2	3	2	3	2	2	2	4	3	2	2	2	1	2	3	4	3	4	4	3	4	4	4	4	4	3	3	3	4	4	4	4	3	2	4	4	4	3	4
28776	2	1	3	1	1	1	62	2	9	2	2	3	2	4	1	1	1	1	1	1	1	1	1	1	1	1	1	4	1	6	6	6	5	3	6	3	1	6	4	3	4	4	1	3	6	1	1	1	4
28777	2	1	3	3	1	1	46	2	6	2	1	1	1	2	3	2	3	3	3	2	1	2	1	2	2	2	2	1	1	1	1	1	2	2	2	2	2	2	2	2	1	1	1	1	2	2	2	2	3
28781	2	1	3	3	2	1	50	2	2	6	4	4	2	3	4	1	1	1	3	3	1	3	4	2	3	3	3	3	3	3	3	3	3	3	3	3	3	3	3	3	3	3	3	3	3	3	2	3	3
28782	2	1	4	3	1	1	24	1	13	5	2	1	1	1	2	3	2	5	5	4	4	3	2	3	3	3	3	3	3	5	2	2	2	2	4	3	3	3	6	5	5	3	1	4	5	5	4	5	6
28783	2	1	3	3	1	1	30	3	13	4	1	5	2	4	6	6	6	6	5	3	5	6	6	4	5	5	6	6	6	6	5	5	2	5	5	6	5	5	4	5	5	5	6	6	6	4	5	5	4
28786	2	1	3	1	3	2	35	3	17	5	2	2	1	2	2	1	2	2	2	1	3	1	2	3	2	1	3	4	5	4	4	3	4	4	4	2	3	3	5	4	4	2	3	3	4	4	4	2	4
28787	1	1	3	1	1	1	26	3	13	6	1	3	2	3	4	4	4	4	4	4	4	4	4	4	4	4	4	4	4	4	4	4	4	4	4	4	4	4	4	4	4	4	4	4	4	4	4	4	4
28789	2	1	5	2	1	1	56	2	6	5	2	3	2	3	1	1	1	2	1	2	1	1	1	1	1	1	2	4	3	2	3	1	2	1	2	1	2	2	3	1	1	2	2	2	3	3	3	2	1
28790	1	1	3	1	1	2	25	3	5	6	2	2	2	3	1	1	1	3	1	3	4	1	1	3	4	3	4	4	1	3	4	2	1	1	1	1	1	2	4	1	1	4	2	1	4	4	4	1	1
28791	1	1	2	2	1	1	38	2	13	5	4	3	2	4	3	2	4	5	4	1	2	3	2	3	1	4	3	2	2	3	4	4	3	5	4	5	1	2	5	5	5	3	2	1	1	1	2	1	1
28792	1	1	5	1	2	1	34	2	13	6	1	3	2	4	1	1	1	1	3	3	1	1	1	1	1	3	3	1	1	1	1	2	1	2	1	1	1	1	1	2	2	2	2	2	2	2	2	2	2
28794	2	1	3	2	1	2	60	2	17	1	2	3	2	3	6	1	1	3	3	2	1	1	1	1	6	3	2	1	6	1	2	2	3	3	3	2	2	5	4	3	4	2	2	1	6	6	2	1	2
28800	2	1	1	3	3	1	33	2	8	5	1	2	1	3	2	2	3	4	5	3	5	1	1	4	3	5	6	5	5	3	2	1	2	2	5	4	2	3	4	3	3	2	4	4	5	3	4	5	5
28801	2	1	3	2	2	1	42	2	13	4	2	3	2	3	6	2	1	6	2	1	1	1	1	1	2	5	1	2	1	1	6	4	6	2	1	1	1	6	4	4	2	5	1	1	3	4	4	6	6
28802	2	1	3	1	2	1	50	2	7	3	1	3	2	3	1	1	1	2	1	2	1	1	1	3	2	2	2	3	2	2	1	1	2	2	2	1	3	3	2	2	1	1	2	2	3	1	2	1	2
28803	2	1	1	2	1	1	36	2	13	6	2	2	2	4	2	2	3	3	3	4	4	1	3	4	4	4	4	2	3	4	4	4	4	4	4	3	3	4	4	4	3	3	4	2	4	4	4	4	5
28804	1	1	3	2	1	2	33	3	5	5	2	3	1	3	1	1	1	1	1	2	2	1	1	1	1	1	2	1	1	1	1	1	3	2	1	1	1	1	4	1	1	1	2	4	4	1	4	1	4
28805	2	1	4	2	1	1	68	3	10	5	2	3	2	3	1	1	1	1	3	1	1	1	1	1	1	2	1	1	6	6	6	6	6	6	6	6	6	6	6	3	6	1	3	1	6	6	6	1	1
28811	2	1	2	2	1	2	27	3	13	4	2	1	1	2	1	4	4	4	5	3	4	4	3	4	2	3	4	3	5	6	4	3	3	3	1	4	5	5	4	4	4	3	2	3	3	5	3	3	3
28818	1	1	3	1	1	2	58	2	10	3	2	5	2	4	6	1	1	1	4	1	2	1	1	1	1	5	1	5	6	5	5	5	5	5	5	5	5	6	6	6	6	6	6	6	6	6	6	6	5
28819	2	1	3	1	2	1	28	3	11	5	1	2	2	3	1	1	1	2	1	2	3	1	2	2	3	1	2	4	4	4	4	1	1	2	2	1	1	2	2	2	2	3	2	3	3	2	4	1	4
28820	2	1	5	2	1	1	63	3	17	5	2	2	2	3	1	1	1	1	1	3	1	1	1	1	3	1	1	1	5	1	1	1	3	1	1	1	1	3	2	1	1	1	3	1	5	1	1	1	3
28823	2	1	5	1	1	2	57	2	3	4	2	5	2	4	3	6	6	4	4	2	2	3	6	2	2	3	2	3	6	6	6	4	3	2	6	6	6	2	6	6	6	6	2	1	4	2	6	2	2
28825	2	1	3	2	1	2	40	2	3	4	1	3	2	3	1	1	1	1	1	3	1	1	1	1	1	1	2	1	1	1	1	2	4	1	1	1	3	1	3	3	2	1	3	1	1	1	1	1	3
28826	2	1	5	3	1	2	59	3	11	3	2	3	2	4	6	2	2	1	1	4	3	2	1	1	2	2	2	5	6	5	5	5	5	3	4	5	5	4	5	2	2	4	3	6	6	6	4	1	4
28828	2	1	1	2	1	1	29	3	13	6	2	3	2	2	2	3	4	5	1	4	3	5	4	3	2	1	3	1	2	3	4	5	5	1	2	3	4	5	1	2	3	4	5	1	2	3	4	5	1
28829	2	1	5	2	1	2	64	3	19	5	2	3	2	3	6	2	6	6	6	2	3	6	6	6	3	1	2	1	6	6	6	3	2	3	5	2	6	2	2	4	4	6	2	3	6	6	6	6	4
28833	2	1	3	2	1	1	20	2	15	4	1	2	1	2	4	5	3	4	3	3	5	1	4	2	4	4	2	6	2	3	2	2	6	4	1	4	5	2	5	2	3	5	3	5	3	3	4	1	5
28853	2	1	1	1	1	1	25	3	5	1	2	3	1	3	2	1	2	3	3	2	4	3	2	2	2	4	3	3	5	3	3	2	2	2	3	1	3	3	3	4	4	1	4	3	3	3	3	3	3
28868	1	1	1	1	2	2	27	3	13	6	2	2	2	3	1	1	2	3	3	1	1	1	1	1	3	2	2	2	3	4	4	4	4	3	4	1	1	1	4	4	4	2	3	1	1	1	1	1	1
28892	2	1	3	3	2	1	35	2	15	2	2	3	2	3	3	3	3	4	2	3	3	4	4	2	4	4	4	4	4	4	2	4	5	3	3	5	3	4	5	2	3	4	4	4	3	4	4	5	2
28894	2	1	1	1	1	1	26	3	13	4	2	2	1	2	3	5	4	2	3	3	4	4	4	3	2	3	3	3	4	4	3	3	2	3	3	4	4	2	3	3	4	3	2	3	4	3	2	4	3
28898	1	1	3	3	2	1	31	2	13	4	1	3	2	3	6	2	4	1	3	3	1	1	2	1	2	1	2	1	6	2	1	3	3	2	1	3	1	1	4	3	4	1	1	1	6	3	4	1	4
28904	2	1	3	2	2	1	50	2	13	6	2	3	2	3	1	1	2	3	1	2	1	1	1	2	2	2	2	4	5	3	2	1	4	1	1	2	1	1	5	2	1	1	1	2	2	3	3	1	3
28921	2	1	3	1	1	1	62	2	13	5	5	3	2	4	1	2	2	3	3	3	2	1	3	2	4	1	2	3	6	2	3	4	1	2	1	2	1	3	4	3	2	1	2	1	6	2	4	2	3
28923	2	1	4	2	3	1	26	3	16	5	1	4	2	3	3	2	3	4	1	2	2	2	1	2	3	4	2	4	5	5	3	4	1	1	2	1	2	4	4	4	4	4	2	1	4	4	4	1	2
28924	1	1	3	2	1	2	36	1	13	3	2	4	2	4	1	1	1	1	5	1	1	1	1	1	1	1	1	5	1	5	5	5	1	5	5	3	1	1	5	1	1	1	1	4	1	1	1	1	1
28943	1	1	1	2	1	1	36	2	13	4	2	3	2	3	2	2	2	3	2	3	2	1	2	3	3	3	2	4	4	3	2	2	3	2	4	2	3	2	3	2	3	3	2	2	2	3	4	2	3
28944	2	1	3	3	1	1	32	2	19	4	2	3	1	2	4	4	3	4	3	3	3	3	2	4	3	4	4	4	4	3	3	4	1	2	3	4	4	4	5	3	3	4	3	4	3	2	2	2	2
28949	2	1	3	1	1	2	57	2	13	4	1	1	2	3	2	1	2	3	5	1	2	1	1	1	1	4	2	4	4	3	4	4	4	2	3	1	3	2	4	3	3	4	2	1	3	3	2	2	2
28950	2	1	1	3	1	1	29	3	13	6	2	3	2	3	5	4	3	5	4	3	5	5	4	3	5	3	2	2	3	4	5	2	3	4	5	2	3	4	5	4	4	3	4	5	4	2	3	5	2
28962	1	1	1	3	1	1	23	3	13	4	2	2	1	3	3	2	2	3	1	1	2	1	1	1	2	3	2	2	1	2	2	1	1	3	1	2	1	2	3	2	1	3	2	2	1	1	2	2	3
28964	1	1	2	1	1	1	34	2	14	5	2	2	2	2	3	3	3	3	3	3	3	3	3	3	3	3	3	3	3	3	3	3	3	3	3	3	3	3	3	3	3	3	3	3	3	3	3	3	3
28969	2	1	1	2	1	1	29	1	7	3	2	3	2	3	2	3	4	4	5	1	4	3	1	4	2	5	3	3	3	3	1	3	5	2	4	4	2	4	2	4	4	5	2	2	3	3	2	6	2
28972	1	1	3	1	2	1	68	3	4	6	2	3	2	3	6	1	1	1	1	1	1	1	1	1	1	1	1	1	1	1	1	1	1	1	1	1	1	1	1	1	1	1	1	1	1	1	1	1	1
28998	1	1	3	2	2	2	30	3	1	4	2	2	2	2	1	1	2	2	2	3	2	1	1	2	3	1	3	4	6	4	4	3	1	1	1	1	3	4	4	4	4	3	4	1	1	1	1	1	1
29004	2	1	3	2	1	2	35	2	10	4	2	3	2	2	2	2	3	3	4	2	4	5	2	3	4	3	2	1	2	3	4	5	6	5	5	4	4	3	4	2	1	1	2	2	3	3	4	4	3
29033	2	1	3	1	1	2	30	2	11	4	2	2	2	4	2	3	4	4	4	3	3	4	3	4	4	3	3	3	3	2	3	2	5	2	2	3	3	3	3	3	3	5	4	3	2	3	2	4	4
29034	2	1	3	4	2	2	66	2	2	1	2	3	2	4	6	1	1	1	1	1	1	1	1	1	1	5	1	1	6	6	6	6	6	1	6	1	3	3	3	3	3	6	3	1	6	6	6	6	3
29039	2	1	3	3	2	2	36	2	13	2	2	3	2	5	6	6	6	6	6	6	6	6	6	6	6	6	6	6	6	6	6	6	6	6	6	6	6	6	6	6	6	6	6	6	6	5	6	6	6
29045	1	1	3	2	2	1	45	2	15	6	2	4	2	4	2	1	2	2	1	2	2	1	1	2	2	3	2	4	4	4	4	2	2	2	3	1	4	2	2	2	2	4	2	1	2	2	2	1	2
29049	2	1	1	2	1	1	31	3	13	4	2	3	1	3	2	2	3	3	5	2	1	2	2	3	1	3	5	3	3	1	2	2	3	2	2	3	3	3	1	3	3	2	3	2	3	2	1	2	3
29051	2	1	5	2	1	2	47	2	1	4	4	4	2	4	1	1	1	1	1	2	1	1	1	1	1	1	2	4	5	4	4	3	1	5	1	2	5	3	5	3	1	3	3	1	1	1	1	1	2
29058	1	1	5	2	1	2	45	3	13	5	2	1	2	2	6	6	6	6	6	6	3	6	1	6	1	3	6	4	6	6	4	3	2	2	2	2	6	6	2	2	2	1	1	6	6	6	6	6	6
29092	2	1	3	2	1	1	23	3	10	5	2	2	2	3	3	1	2	1	3	2	2	1	1	2	2	1	2	2	3	3	3	2	2	3	2	2	2	2	2	2	2	2	2	2	2	2	2	2	2
29106	1	1	4	3	1	2	28	2	13	6	2	2	2	3	2	3	1	3	1	3	2	2	3	2	2	2	3	2	3	2	4	3	2	3	2	3	1	2	2	3	1	1	2	2	2	3	1	3	2
29108	2	1	2	2	1	1	31	2	18	2	2	3	1	4	3	2	4	3	3	3	2	2	3	3	2	4	3	2	2	3	3	2	4	4	3	2	2	2	3	3	2	2	2	3	3	2	3	2	2
29136	2	1	2	1	1	2	32	2	11	4	2	2	2	3	3	1	2	2	2	1	1	1	2	2	1	2	1	2	3	2	3	2	1	1	1	2	1	1	2	2	2	2	2	1	2	1	2	1	3
29151	2	1	3	1	3	2	67	2	9	5	2	5	2	5	6	6	6	1	3	1	1	3	2	2	3	4	2	6	6	6	6	5	1	5	1	5	2	3	4	6	4	5	2	1	6	1	1	3	1
29157	2	1	3	1	1	2	35	3	13	6	2	2	2	3	3	3	2	2	2	2	3	4	2	4	2	3	2	3	4	2	2	2	4	3	2	3	2	2	3	3	4	3	2	3	4	3	3	1	3
29166	2	1	3	1	1	2	45	2	12	6	1	1	1	1	1	1	1	1	1	1	1	1	1	1	1	1	1	1	1	1	1	1	1	1	1	1	1	1	1	1	1	1	1	1	1	1	1	1	1
29175	1	1	3	3	1	2	36	2	9	2	2	2	2	1	1	1	1	1	1	1	1	1	1	1	1	1	1	1	1	1	1	1	1	1	1	1	1	1	1	1	1	1	1	1	1	1	1	1	1
29176	2	1	3	2	1	1	36	3	13	6	2	2	2	4	3	3	3	5	5	3	4	3	5	3	5	5	4	4	3	3	3	5	4	5	4	5	4	4	5	3	4	5	4	4	4	3	4	4	4
29185	1	1	3	2	2	2	29	2	18	3	2	3	2	5	3	3	6	6	6	5	3	6	6	6	6	4	6	5	5	5	1	4	1	1	4	4	5	4	5	4	4	5	4	6	5	6	3	1	3
29190	2	1	4	3	2	2	33	2	13	4	1	3	1	3	3	4	3	2	4	2	2	2	5	2	2	2	3	2	2	2	2	2	3	2	3	2	3	3	2	3	2	3	2	3	2	4	2	3	3
29194	2	1	5	1	2	2	40	3	13	6	2	3	2	3	1	1	1	1	1	2	2	1	1	1	1	1	2	4	5	4	1	1	4	2	2	1	1	2	4	1	2	1	3	1	1	1	1	1	1
29213	2	1	1	1	1	2	23	2	8	3	2	1	1	2	1	1	3	2	3	5	3	2	4	3	1	2	3	1	4	4	3	4	3	2	2	3	4	3	4	2	3	3	3	2	4	4	3	4	1
29215	2	1	1	2	1	2	45	3	13	4	2	1	1	3	2	1	3	2	3	2	2	3	2	3	2	4	2	2	3	3	2	2	4	2	4	4	2	4	4	2	3	2	3	4	4	1	2	2	3
29220	2	1	2	2	1	1	28	2	1	3	1	2	2	2	4	5	2	3	6	3	4	1	2	5	1	3	4	5	4	4	2	4	5	3	5	3	5	1	3	5	4	4	5	5	4	6	5	3	5
29222	2	1	3	2	1	1	37	3	13	6	2	2	2	4	3	3	3	4	3	3	2	2	2	3	2	2	3	3	3	2	3	3	3	3	3	2	3	3	4	3	3	3	3	4	4	3	3	4	3
29227	1	1	1	1	3	1	34	3	5	6	2	3	2	4	3	3	3	3	3	3	3	3	3	3	3	3	3	3	3	3	3	3	3	3	3	3	3	3	3	3	3	3	3	3	3	3	2	2	2
29236	2	1	3	1	1	2	61	2	1	5	2	4	2	4	1	1	1	1	1	1	1	1	1	1	1	5	1	4	4	4	4	4	4	4	4	4	4	4	4	4	4	4	4	1	1	1	2	1	2
29244	1	1	2	2	1	1	19	2	15	5	2	2	2	4	3	2	1	4	5	4	3	2	1	3	1	4	2	3	2	4	3	4	5	3	2	3	3	3	1	2	2	3	2	2	3	4	2	1	3
29245	2	1	3	1	1	2	35	2	13	6	2	2	2	2	3	3	3	4	3	3	2	3	1	2	2	3	2	2	4	3	3	4	4	4	3	3	2	2	3	3	2	2	2	1	4	3	3	3	4
29248	2	1	1	2	1	1	54	2	8	5	4	3	2	4	4	1	3	2	3	4	5	3	4	2	3	5	2	4	5	3	2	3	4	5	4	5	4	4	4	4	4	5	3	2	4	3	4	4	4
29251	2	1	3	2	3	1	29	2	13	6	2	1	2	4	4	3	1	2	1	4	1	1	2	1	4	1	3	3	4	3	2	2	3	3	4	2	4	2	4	4	3	3	3	3	3	3	3	3	2
29254	2	1	3	1	1	1	31	3	13	6	2	2	2	5	2	2	3	2	3	2	2	1	2	2	3	2	2	3	3	2	2	3	2	2	2	3	2	2	3	2	2	3	2	2	3	2	2	3	2
29273	2	1	3	1	1	2	36	2	13	6	2	2	2	3	4	2	3	3	3	2	3	3	3	3	2	3	2	2	4	3	3	2	2	3	2	2	2	3	3	3	2	2	2	2	4	3	3	3	3
29275	2	1	3	1	1	1	60	2	13	3	4	3	2	4	3	3	3	3	3	3	3	3	3	2	3	5	3	3	3	3	3	3	3	3	3	3	3	3	3	3	3	3	3	3	3	3	3	3	3
29287	2	1	3	1	1	1	50	2	4	4	2	3	2	2	3	3	4	2	4	2	4	3	3	3	5	2	3	3	4	3	3	1	4	4	3	5	4	4	4	4	3	3	3	3	3	3	2	4	3
29293	2	1	3	2	1	2	34	3	13	6	2	1	2	5	2	2	3	2	2	2	2	2	3	3	2	3	2	2	2	3	2	2	3	2	2	2	2	3	2	2	3	2	2	3	2	2	2	3	3
29295	1	1	3	2	2	1	39	2	19	4	2	4	2	4	1	1	1	1	3	2	1	1	1	1	1	2	2	3	4	2	2	2	2	1	1	1	1	1	3	3	2	3	2	2	2	2	3	2	2
29296	2	1	1	3	1	1	38	3	13	6	2	2	1	2	4	2	2	4	4	2	1	1	2	2	2	4	2	3	3	2	4	3	4	3	2	4	3	3	3	4	4	2	3	3	4	3	4	3	3
29298	1	1	2	3	1	1	21	3	11	4	1	3	1	3	4	4	4	4	4	4	4	4	4	4	4	4	4	4	4	4	4	4	4	4	4	4	4	4	4	4	4	4	4	5	5	5	5	5	5
29304	1	1	1	1	1	1	22	2	1	6	2	3	2	4	2	2	3	4	3	4	3	5	4	5	3	3	5	3	3	4	4	5	4	3	3	4	4	4	4	5	3	4	4	5	4	5	3	4	4
29305	1	1	5	1	1	1	54	3	13	6	2	3	2	3	6	1	1	1	1	2	1	1	1	1	1	6	1	2	5	2	1	1	1	1	5	1	1	3	1	1	1	1	2	1	5	1	1	1	1
29307	2	1	5	1	2	1	65	3	13	6	2	2	2	3	3	2	4	5	3	4	3	2	1	3	4	5	3	4	6	3	1	3	4	2	3	2	3	4	4	5	5	4	2	3	6	3	4	2	3
29313	2	1	5	1	2	2	59	3	1	4	2	3	2	3	5	2	2	4	3	3	1	2	1	2	2	4	2	5	5	5	4	1	2	2	4	3	2	2	2	3	3	5	2	3	5	3	4	1	2
29320	2	1	3	1	1	2	32	2	13	6	2	2	2	2	4	2	3	3	3	2	1	3	2	4	2	2	2	2	4	3	3	2	2	3	2	1	2	2	2	3	2	2	2	1	4	3	3	2	2
29325	2	1	3	1	1	1	60	2	19	5	2	4	2	3	1	1	1	1	1	1	1	1	1	1	1	1	1	6	6	6	6	6	6	6	6	6	6	6	6	6	6	6	6	1	1	1	1	1	1
29349	2	1	3	1	1	2	36	3	13	6	2	1	2	4	2	2	3	2	2	2	3	3	1	2	3	2	5	1	2	2	3	3	2	2	3	2	3	3	2	2	2	2	3	2	3	2	3	2	2
29351	2	1	3	1	1	1	23	2	9	3	2	2	1	3	2	1	1	3	1	4	2	2	2	3	4	2	1	4	5	5	2	1	5	1	4	1	4	4	5	4	5	1	1	1	1	1	1	1	1
29373	1	1	3	2	1	2	30	3	13	6	1	1	2	5	4	3	3	2	2	3	2	2	3	4	3	3	4	2	2	3	2	3	3	2	2	3	2	2	2	3	2	2	2	3	2	2	2	2	3
29391	2	1	3	2	2	1	35	1	7	5	2	3	2	3	2	2	2	2	2	2	2	2	2	2	2	2	2	2	2	2	2	2	2	2	2	2	2	2	2	2	2	2	2	2	2	2	2	2	2
29407	1	1	5	3	2	2	29	3	14	4	2	3	2	4	6	4	4	3	3	4	2	2	1	3	2	4	2	4	4	4	4	4	4	4	3	2	4	3	2	4	4	4	4	4	4	4	2	2	2
29419	2	1	1	1	2	1	27	2	13	2	2	2	1	2	2	2	3	5	3	4	6	4	5	2	4	5	3	3	5	2	5	2	3	5	4	6	3	3	2	3	3	6	5	4	4	2	3	4	5
29437	2	1	3	3	1	1	18	2	4	3	2	4	1	3	3	3	3	3	1	6	2	3	4	4	4	5	5	3	4	4	3	3	6	4	4	3	3	4	4	5	3	3	2	3	2	2	3	3	5
29440	2	1	3	1	3	1	55	2	4	3	2	3	2	4	3	2	2	4	3	3	3	2	1	3	3	2	3	3	4	4	3	2	3	3	4	2	2	3	4	2	2	1	3	2	4	3	3	2	2
29449	2	1	3	1	1	1	79	2	13	6	2	3	2	3	4	3	3	3	3	3	2	3	3	3	3	3	3	3	4	3	3	2	3	2	2	2	3	2	2	2	2	2	2	2	2	2	2	2	2
29457	1	1	1	2	2	1	22	2	18	3	1	2	2	2	2	1	2	4	4	3	2	3	3	2	2	3	2	1	2	2	3	4	1	2	3	2	2	4	2	2	2	3	1	2	2	3	3	4	3
29459	2	1	3	3	1	1	21	3	11	3	2	1	1	1	4	4	4	4	4	4	4	4	4	4	4	4	4	4	4	4	4	4	4	4	4	4	4	4	4	4	4	4	4	4	4	4	4	4	4
29462	2	1	3	2	2	1	23	3	8	4	1	2	1	3	3	2	3	2	3	4	2	3	2	3	4	3	2	2	3	2	3	4	3	2	3	4	3	2	3	4	3	3	4	2	3	2	3	4	3
29463	1	1	5	2	2	2	53	3	13	5	4	3	2	3	3	2	2	3	2	3	2	2	2	3	3	3	3	4	5	3	4	3	3	2	3	2	2	2	4	2	2	3	3	3	2	2	3	2	3
29467	2	1	3	4	3	1	23	3	7	5	1	2	2	3	3	3	3	2	3	3	3	2	3	3	3	4	3	3	3	4	3	3	4	4	2	2	3	2	2	2	3	3	3	3	3	3	3	2	4
29470	2	1	2	2	1	2	19	2	1	4	2	3	1	3	2	1	3	2	1	4	1	2	1	2	4	3	3	2	2	4	5	2	1	1	3	1	2	4	5	4	2	5	2	3	4	4	4	1	3
29471	2	1	4	3	1	1	22	2	12	3	1	3	2	3	3	4	4	3	3	5	4	4	3	2	2	3	4	4	3	2	3	4	3	4	4	3	2	2	2	5	3	3	3	2	3	4	3	3	4
29474	2	1	3	2	2	2	28	2	14	5	5	3	2	3	1	1	1	2	2	1	1	1	2	1	1	2	1	2	3	2	2	2	2	1	2	1	2	2	3	2	2	2	2	1	1	1	1	1	1
29496	1	1	2	3	2	1	24	2	13	4	2	3	2	4	4	4	2	1	3	4	4	3	3	4	3	2	4	3	3	4	3	3	2	1	3	2	2	3	4	3	2	3	2	3	2	3	2	4	3
29497	2	1	2	2	1	1	36	3	13	6	2	3	2	3	2	4	3	3	2	2	2	1	2	2	1	3	2	3	1	3	2	4	4	3	1	2	3	4	5	4	2	3	3	3	1	2	3	4	5
29509	2	1	3	2	1	1	44	2	18	4	2	3	2	4	2	2	4	4	2	4	3	3	4	3	3	4	2	3	4	3	4	4	4	3	3	4	3	3	4	3	4	4	2	3	4	4	4	3	3
29521	1	1	3	1	3	2	29	2	7	6	2	3	2	4	6	3	3	1	4	1	2	1	2	3	4	4	1	5	5	4	3	2	5	5	4	3	1	4	5	5	4	4	1	5	6	6	3	3	4
29527	2	1	2	2	1	1	56	2	6	6	2	2	2	3	2	1	3	3	2	2	3	2	2	3	4	3	4	4	3	3	3	4	4	4	2	2	2	2	3	3	3	5	5	1	2	3	4	3	3
29528	2	1	3	3	1	2	28	3	18	6	2	3	1	4	4	4	4	3	2	4	4	3	1	3	3	3	4	2	4	3	3	2	4	4	4	3	3	3	2	4	6	4	3	4	5	4	3	3	3
29553	2	1	2	1	2	1	18	1	3	3	3	3	1	1	2	2	2	2	2	2	2	2	2	2	3	4	4	2	4	5	6	4	3	2	1	1	2	3	4	5	6	6	6	2	5	5	1	2	3
29555	1	1	4	1	2	2	26	3	13	6	2	3	2	3	4	2	3	4	1	1	2	1	2	1	3	3	1	1	1	2	1	1	4	1	1	1	1	1	2	3	1	1	1	1	1	1	3	1	1
29560	2	1	2	2	3	1	23	2	13	5	1	4	2	3	3	3	2	4	4	2	3	5	3	4	4	2	3	3	4	3	2	4	5	4	3	2	4	4	3	3	2	2	4	2	4	2	4	3	1
29564	1	1	3	2	1	1	29	2	8	3	2	5	1	3	3	3	4	1	2	5	5	1	5	6	3	3	2	2	5	1	1	3	3	4	4	5	4	2	2	3	3	4	4	4	5	1	3	3	6
29589	2	1	5	1	2	1	47	2	13	6	2	3	2	3	2	1	2	2	1	2	1	1	1	3	2	5	1	4	5	3	3	1	2	1	3	2	1	3	4	3	2	4	1	2	2	3	3	1	3
29601	2	1	3	1	1	1	41	2	13	5	2	3	2	3	3	3	3	2	1	1	1	1	2	2	2	2	3	3	3	3	2	2	2	2	2	2	2	2	3	3	4	2	2	2	2	2	2	2	2
29603	2	1	3	1	1	1	46	2	10	5	2	3	2	3	6	6	6	6	6	6	6	6	6	6	6	2	1	6	6	6	6	1	1	1	1	1	1	1	1	1	1	1	1	1	1	1	1	1	1
29618	2	1	2	2	1	1	20	2	15	4	1	2	1	2	1	3	4	4	6	5	3	4	4	2	6	5	4	3	4	4	5	6	6	5	5	4	6	3	4	4	5	3	4	4	5	3	3	5	4
29623	1	1	3	2	2	2	34	2	6	6	2	3	2	3	2	3	2	4	1	4	3	2	1	4	2	5	2	4	2	4	4	3	2	5	4	4	4	4	4	4	4	3	3	3	3	4	5	2	4
29639	2	1	2	1	2	1	69	1	3	5	3	2	2	4	2	5	5	4	3	4	3	3	2	4	3	5	6	3	3	4	3	3	3	3	1	6	5	2	5	1	3	3	4	1	4	5	4	6	6
29640	1	1	3	2	1	2	27	3	13	5	2	3	2	4	4	3	4	5	3	3	2	1	1	2	2	4	4	2	4	4	5	4	4	3	4	4	3	2	4	4	4	4	4	4	3	2	3	4	4
29641	1	1	2	3	1	1	30	3	13	5	2	3	1	4	4	3	4	5	4	2	3	2	2	4	5	5	4	4	4	2	4	5	3	4	3	2	3	5	5	4	4	5	3	5	5	2	4	4	3
29649	2	1	3	2	1	1	20	2	5	2	1	2	1	3	3	6	2	3	3	2	3	6	5	4	3	5	4	4	6	3	4	4	5	4	4	3	2	1	3	2	3	4	5	3	3	2	4	3	4
29651	1	1	2	3	2	1	41	3	13	6	2	2	2	4	4	4	3	4	2	3	4	3	2	3	5	3	4	4	3	6	1	1	2	3	3	3	5	3	1	2	1	5	4	2	3	4	2	4	4
29654	2	1	3	1	1	2	39	2	15	3	2	4	2	3	5	2	1	1	1	1	1	1	1	1	1	3	1	1	1	1	1	1	1	1	1	1	1	1	1	1	1	1	1	1	1	1	1	1	1
29655	2	1	4	3	1	1	49	3	8	3	2	2	2	3	1	1	1	2	2	1	1	1	1	1	1	3	1	3	2	3	2	3	3	1	1	1	1	2	1	3	4	1	1	1	1	1	1	1	2
29658	2	1	3	1	1	2	46	2	10	5	2	3	1	3	1	1	1	1	1	2	1	1	1	1	1	2	1	2	2	2	2	3	3	1	1	3	1	3	3	4	2	3	3	1	2	1	2	1	2
29660	2	1	5	1	1	1	32	2	19	4	2	3	2	4	3	3	3	4	3	2	2	2	3	3	3	2	2	2	3	3	2	3	4	4	4	4	3	4	4	3	3	3	2	2	2	3	3	3	2
29676	2	1	3	1	1	1	60	2	13	5	4	4	2	4	2	2	3	2	2	2	2	3	2	2	2	4	2	4	4	4	4	4	4	4	4	4	4	4	4	4	2	4	4	2	3	2	3	1	3
29677	2	1	5	4	1	2	73	3	13	1	4	4	2	4	1	1	1	1	1	2	2	1	1	1	1	1	1	1	1	1	1	2	2	1	1	1	1	1	1	2	2	1	1	1	1	1	1	1	2
29678	1	1	3	1	1	1	42	3	13	6	1	3	2	3	3	2	1	3	2	1	2	1	2	3	2	1	2	2	3	1	3	2	1	2	3	1	2	2	3	2	2	1	2	1	3	2	2	1	2
29680	2	1	3	3	2	1	20	2	13	2	1	3	2	3	3	2	2	3	1	2	1	1	1	1	1	2	1	4	4	3	5	1	4	1	1	1	4	3	5	4	4	5	3	1	1	2	4	1	4
29681	2	1	5	2	1	1	53	2	7	1	4	4	2	3	1	1	1	1	1	2	1	1	1	2	3	2	3	3	3	4	2	4	4	2	4	3	4	4	3	5	5	5	2	3	3	2	1	1	3
29684	1	1	2	2	1	1	38	2	13	5	1	3	2	4	2	2	2	3	3	2	1	2	3	3	2	4	2	1	1	2	2	1	3	4	4	2	3	2	3	3	2	2	3	1	2	1	2	2	2
29690	1	1	3	1	1	1	36	3	17	5	2	2	2	3	1	1	3	3	3	1	2	1	2	3	2	1	2	2	4	2	3	1	4	2	2	1	2	3	4	2	2	2	2	1	1	1	2	2	1
29691	1	1	3	2	1	1	30	3	15	4	1	3	2	3	4	3	3	3	1	4	4	2	2	3	2	4	1	4	5	3	3	3	4	3	4	3	4	3	4	3	4	3	4	4	3	4	3	5	2
29716	1	1	4	2	2	2	28	3	7	6	2	2	2	3	2	3	3	2	5	2	6	1	1	1	2	2	2	4	6	3	3	6	6	6	1	6	6	2	4	2	2	1	3	1	1	3	2	3	2
29732	1	1	3	1	3	1	40	3	13	6	2	2	2	3	3	2	2	3	1	2	2	3	2	2	2	1	2	1	6	1	2	2	2	1	2	1	6	2	2	2	2	1	2	2	6	6	1	1	2
29749	2	1	3	4	1	2	68	3	5	3	2	3	2	3	6	1	1	1	1	1	1	1	1	1	1	1	1	1	1	1	1	1	1	1	1	1	1	1	1	1	1	1	1	1	1	1	1	1	1
29750	1	1	2	1	1	1	37	3	1	5	2	2	2	4	2	1	1	2	3	2	1	2	2	1	2	3	3	4	3	2	2	3	3	2	1	2	3	3	2	3	4	4	3	3	3	4	5	3	2
29757	2	1	4	4	3	2	34	1	4	4	5	5	2	4	1	5	5	3	4	3	4	1	2	2	4	2	3	3	3	5	1	5	6	3	4	4	4	3	3	4	4	3	2	4	2	4	2	1	5
29760	2	1	3	1	3	1	46	2	13	6	4	3	2	3	1	1	1	2	2	1	1	1	1	2	2	3	2	2	2	2	2	3	2	4	3	3	3	1	1	2	2	2	1	1	1	1	1	1	1
29769	2	1	3	2	1	1	39	3	13	6	2	1	2	5	2	3	2	2	3	3	3	2	3	3	2	2	3	3	2	2	2	2	3	3	2	2	2	2	2	2	3	2	2	3	2	2	2	2	4
29785	2	1	1	2	1	1	23	2	7	3	2	3	2	3	3	4	3	2	4	3	4	4	2	2	2	3	5	4	4	1	2	2	2	4	4	3	3	3	2	3	4	4	1	3	6	2	4	3	3
29790	2	1	5	1	1	2	62	2	13	6	4	3	2	3	1	1	1	1	1	1	1	1	1	1	1	1	1	6	6	6	6	2	6	1	1	1	1	1	4	3	2	6	2	6	6	6	6	6	3
29793	1	1	5	1	1	2	38	3	13	6	2	6	2	3	1	1	1	1	1	1	1	1	1	1	1	1	1	3	6	4	6	6	3	1	1	1	6	1	4	1	1	1	1	6	6	6	1	6	2
29797	2	1	3	2	1	2	38	3	13	6	2	2	2	4	2	2	3	2	2	1	2	1	1	2	2	3	2	2	2	1	2	2	3	2	3	2	2	1	2	2	2	1	2	2	3	3	2	1	2
29806	1	1	4	1	1	2	27	2	9	5	2	3	1	2	1	1	3	1	1	1	1	1	3	1	1	4	1	1	4	3	1	1	3	1	1	1	1	1	1	2	3	2	1	1	1	2	1	1	2
29813	2	1	3	1	1	2	44	3	13	6	2	2	2	3	4	3	3	2	3	3	1	2	3	4	2	2	1	2	4	3	3	2	3	3	3	3	2	2	4	3	2	2	2	3	4	3	2	2	1
29819	2	1	3	1	1	1	58	3	3	5	2	3	2	4	3	2	1	3	3	2	2	1	1	3	1	3	3	3	4	3	2	5	5	3	5	5	5	4	5	5	5	5	3	4	3	4	3	3	1
29820	2	1	3	2	1	1	46	3	13	6	2	1	1	2	3	2	5	6	1	4	3	5	6	1	2	4	3	4	3	5	2	6	1	2	6	4	2	3	5	6	4	2	1	4	3	4	6	5	3
29824	1	1	3	2	1	1	39	3	13	6	2	1	2	4	3	3	3	2	2	2	2	3	3	2	2	3	2	2	2	3	2	3	2	2	3	2	2	3	2	2	2	3	2	3	2	2	2	3	3
29825	2	1	4	1	1	2	35	2	13	6	1	1	2	3	5	3	4	3	3	3	2	2	1	3	3	2	1	1	3	3	2	2	3	2	2	2	2	2	1	1	2	2	2	4	3	3	3	3	2
29829	2	1	3	2	1	2	31	3	13	6	2	2	1	3	1	1	2	2	3	3	4	3	2	3	3	5	2	4	4	3	3	2	4	3	3	2	2	3	3	4	4	3	4	1	2	3	3	4	2
29836	2	1	3	2	1	1	62	2	3	4	4	4	2	4	1	1	1	3	3	1	1	1	1	3	3	4	2	4	4	3	4	3	5	1	1	1	3	3	5	5	4	4	2	3	4	3	1	3	3
29840	2	1	3	2	2	1	39	2	19	4	2	4	2	4	1	1	1	3	3	1	1	1	1	2	2	4	2	3	1	1	1	2	3	1	2	1	2	1	3	2	2	4	2	2	1	2	1	2	1
29842	1	1	3	2	1	1	40	3	13	6	2	1	2	5	2	2	2	3	2	2	3	3	1	2	2	3	2	2	2	3	1	1	2	2	2	1	2	2	2	3	2	2	2	2	2	1	2	1	2
29852	1	1	3	2	2	1	26	2	16	4	1	3	2	2	2	2	2	4	4	4	4	4	3	3	3	3	3	2	3	3	3	3	3	3	3	2	4	4	3	4	4	3	3	4	4	3	3	4	2
29853	2	1	3	1	1	2	34	2	13	6	2	2	2	3	5	2	3	4	3	1	4	3	1	3	3	3	2	2	4	3	2	3	3	3	2	2	3	4	4	4	3	2	2	2	4	3	3	3	2
29854	1	1	3	2	1	2	40	3	3	5	2	3	2	3	4	3	4	2	3	1	3	3	4	4	4	2	2	4	5	4	5	2	3	4	4	3	5	5	5	2	2	5	2	2	5	4	5	3	2
29855	2	1	4	1	2	1	48	3	8	6	2	3	2	2	3	2	2	3	3	2	2	2	1	1	1	3	2	3	2	3	3	2	3	3	2	2	2	3	5	2	2	2	2	2	2	3	2	1	2
29857	1	1	4	2	2	1	23	3	13	6	2	2	2	3	3	3	3	3	3	2	2	3	5	2	5	6	5	3	5	6	5	4	4	6	4	4	4	4	4	3	4	4	4	4	4	3	4	4	3
29889	2	1	3	2	1	2	69	2	11	5	3	3	2	5	6	1	6	6	1	1	1	1	1	1	1	1	1	1	6	3	1	3	3	2	2	3	6	6	3	3	3	2	3	1	6	1	2	2	3
29898	1	1	3	2	2	2	43	3	14	4	1	3	2	3	1	1	1	2	1	1	2	1	1	3	1	3	3	4	4	4	5	4	2	2	4	2	2	4	5	4	4	5	4	1	1	1	2	1	3
29901	2	1	3	2	3	1	44	2	12	4	2	3	2	3	5	5	5	1	2	2	2	3	1	4	3	6	1	4	4	4	4	2	3	2	5	3	4	5	4	3	3	4	3	2	5	5	1	2	2
29904	1	1	3	2	2	1	45	2	13	3	2	3	2	3	2	2	2	2	2	2	1	1	1	2	1	1	1	1	1	1	1	1	2	1	1	1	1	1	2	2	1	1	1	1	1	1	1	1	1
29912	2	1	5	4	2	1	45	2	9	2	2	1	2	4	5	1	1	1	4	1	5	1	1	1	1	2	1	5	5	5	6	5	5	5	4	5	4	4	4	5	5	5	6	1	1	1	1	4	1
29921	1	1	2	1	1	1	22	3	10	4	2	2	2	3	3	2	3	3	2	4	2	1	1	3	4	5	2	2	4	3	4	2	4	2	4	3	2	4	2	4	2	4	2	1	5	1	3	3	3
29924	2	1	5	1	1	2	42	3	13	6	2	3	2	3	3	2	2	4	2	2	2	1	2	2	2	4	3	2	1	2	2	3	2	3	2	3	3	2	1	3	2	2	2	2	1	2	3	3	3
29926	1	1	3	2	1	1	40	3	13	6	2	1	2	4	2	2	2	1	3	2	2	1	3	2	2	2	3	3	3	2	2	2	3	2	2	2	2	3	3	2	3	2	3	2	2	3	2	2	3
29929	1	1	1	1	1	1	25	3	2	4	2	3	2	3	3	3	2	1	1	2	1	2	1	3	4	5	3	2	5	5	1	2	1	3	4	3	3	5	4	2	2	5	2	2	5	4	2	1	2
29938	1	1	3	2	1	1	49	3	13	5	2	2	2	3	2	1	1	1	1	2	1	1	1	2	1	1	1	3	4	2	2	1	2	1	2	1	2	2	2	1	1	2	2	1	4	1	3	1	2
29967	2	1	3	1	1	1	47	2	2	6	5	3	2	4	1	1	1	1	1	1	1	1	1	1	1	1	1	1	1	1	1	3	1	1	1	3	1	1	1	1	1	1	1	1	1	1	1	1	2
29979	1	1	5	2	1	1	35	3	13	6	2	1	2	5	2	2	3	2	2	3	3	3	1	4	3	3	3	2	2	3	2	3	3	2	2	1	2	3	3	2	3	2	2	2	2	3	2	2	2
29983	2	1	5	2	3	1	26	2	10	4	1	4	1	3	3	3	3	3	4	3	3	3	3	4	3	4	3	3	3	3	3	3	4	4	4	4	3	3	3	5	4	3	3	2	4	4	4	4	4
29991	2	1	5	2	1	1	22	3	1	5	1	3	2	2	1	1	1	1	1	3	1	1	1	1	1	1	2	2	2	2	3	1	2	2	1	4	2	3	2	4	2	2	3	2	1	3	3	1	3
29999	1	1	3	1	1	2	30	3	14	6	1	1	2	2	4	2	2	2	3	2	3	3	1	2	2	3	2	4	3	1	2	3	2	2	3	3	4	2	5	4	2	1	2	1	5	4	4	3	2
30000	2	1	3	1	2	1	47	2	13	6	2	3	2	4	2	1	2	3	1	1	1	2	2	2	1	3	1	3	4	1	2	1	1	2	3	2	2	1	1	1	2	3	1	1	3	2	2	1	1
30003	2	1	2	1	1	1	31	2	18	5	2	3	2	4	4	3	4	5	5	4	3	4	5	4	4	5	4	4	5	4	5	5	3	4	5	5	4	5	5	4	3	5	3	3	3	4	3	4	3
30010	2	1	4	3	1	1	67	2	8	5	2	4	2	4	2	2	3	3	2	2	2	3	2	2	2	3	3	4	3	4	2	2	2	2	3	2	2	2	2	1	2	4	2	3	3	2	4	4	3
30021	1	1	4	1	1	1	38	3	5	4	2	3	2	2	2	2	2	1	2	2	1	2	2	2	2	2	3	3	2	2	2	2	1	1	1	2	1	2	2	2	2	2	3	1	1	1	1	2	1
30032	2	1	3	4	1	1	64	2	12	1	2	3	2	4	1	2	2	2	3	2	1	1	1	3	3	5	1	5	5	3	3	3	4	5	5	2	3	3	4	3	5	3	1	4	5	4	3	2	4
30037	1	1	3	4	2	2	23	1	14	4	2	4	2	4	1	2	1	1	1	1	2	1	1	1	1	1	1	6	6	6	6	6	6	6	6	6	6	6	6	6	6	6	6	1	1	1	1	1	1
30082	2	1	5	2	1	1	51	2	13	5	2	2	2	4	6	1	1	3	4	3	1	1	1	3	3	2	3	4	5	4	4	4	3	4	4	4	4	4	4	4	4	6	6	3	6	6	3	4	4
30090	1	1	2	3	1	1	53	2	16	4	4	3	1	3	2	1	3	2	5	3	5	2	6	4	2	6	5	1	4	3	2	6	5	1	3	1	3	5	3	6	4	1	2	1	2	3	2	5	3
30095	2	1	3	1	1	2	40	3	13	6	2	1	2	3	4	2	3	3	3	2	2	2	1	2	2	2	2	2	4	3	3	3	3	2	2	2	4	2	2	2	3	2	2	2	5	4	3	3	3
30115	1	1	2	2	1	1	41	2	13	6	2	3	2	3	3	4	4	3	2	2	3	4	2	4	3	3	4	3	4	2	4	3	5	4	3	5	3	5	4	3	4	3	4	3	5	3	5	3	2
30121	1	1	3	2	1	2	37	2	6	4	2	3	2	3	1	1	1	1	1	1	1	1	1	1	1	1	1	3	1	3	1	1	1	1	1	1	1	1	2	1	1	1	2	1	1	1	1	1	1
30128	2	1	3	2	1	1	24	3	3	5	2	2	2	3	2	5	6	3	5	5	4	3	4	3	4	6	5	1	2	3	3	5	3	5	4	4	6	5	6	4	5	5	5	4	4	5	4	5	4
30129	2	1	4	2	1	1	29	2	1	5	2	3	1	4	2	1	4	5	4	1	2	1	1	3	4	5	4	4	5	4	3	4	2	3	2	1	3	3	3	4	4	5	4	2	3	4	3	4	3
30130	1	1	3	1	1	1	45	3	13	6	2	3	2	2	1	1	2	4	1	3	2	1	1	2	2	1	2	4	5	1	5	1	2	1	1	1	5	5	4	1	1	1	2	1	1	1	2	1	2
30132	2	1	5	2	1	2	38	3	13	6	2	2	2	4	2	2	3	2	2	2	2	2	2	3	2	2	2	2	2	3	2	3	2	2	2	3	2	3	3	2	2	2	3	2	2	2	2	4	2
30135	2	1	3	1	1	2	41	3	13	6	1	1	2	3	4	2	2	2	3	2	2	2	2	2	3	2	2	2	4	3	3	3	2	3	3	3	2	3	3	3	3	2	2	1	4	3	3	3	1
30136	2	1	3	1	3	2	37	2	1	4	3	5	2	4	1	1	1	1	1	3	3	1	1	1	1	5	1	3	2	3	2	2	2	4	3	3	3	2	2	4	3	2	2	1	1	1	1	1	2
30152	2	1	5	2	1	2	62	2	13	4	2	3	2	3	1	1	1	3	3	3	3	2	1	4	5	4	1	3	2	3	1	3	2	2	3	2	2	4	3	2	2	3	1	1	3	3	3	1	3
30153	1	1	5	1	2	2	44	2	6	5	2	3	2	3	1	1	2	2	4	2	2	2	1	2	2	3	2	4	4	3	3	3	2	3	2	3	3	4	4	2	2	2	2	1	2	2	2	3	2
30174	2	1	2	2	1	1	20	2	17	4	1	3	2	3	3	2	6	1	2	4	1	1	6	2	4	4	2	3	4	2	4	3	4	1	1	6	2	4	3	1	2	5	2	2	3	2	2	1	4
30176	1	1	3	1	1	2	36	2	7	5	1	3	2	3	3	1	4	4	1	2	1	1	1	4	3	3	5	2	3	1	1	1	2	1	3	2	4	2	2	4	3	2	3	1	2	3	4	1	2
30180	2	1	3	2	1	2	51	2	4	4	2	3	2	3	1	2	2	1	2	2	2	1	1	2	2	2	2	2	2	2	1	1	1	1	1	1	2	2	2	2	2	2	1	3	2	2	2	2	3
30210	1	1	2	2	1	2	43	2	5	6	2	3	2	3	1	1	1	1	1	2	1	2	3	2	2	1	1	1	1	2	1	1	1	2	4	3	3	2	2	1	2	6	3	1	1	1	2	1	2
30219	1	1	3	1	2	2	53	3	13	6	1	3	2	3	2	1	1	1	1	2	1	1	1	3	2	2	1	3	6	1	1	1	3	2	1	1	1	2	4	1	1	3	1	1	1	1	1	1	1
30225	2	1	3	3	1	1	31	2	15	3	2	2	2	3	3	2	3	3	1	2	1	1	1	3	3	2	3	3	3	2	4	1	2	1	3	2	3	2	2	2	3	2	3	3	2	3	4	1	3
30259	1	1	3	1	1	1	28	3	13	6	1	3	2	3	2	1	2	3	1	2	1	2	1	3	2	1	2	1	3	2	3	2	1	2	3	2	3	2	1	2	1	2	3	1	3	2	2	1	2
30261	2	1	3	1	1	2	36	3	13	6	2	2	2	3	5	3	2	1	2	2	2	1	4	4	4	6	1	4	5	4	4	5	4	3	5	4	4	3	4	4	4	2	2	3	5	3	3	3	4
30288	1	1	3	1	1	1	45	2	13	6	2	3	2	3	2	2	3	3	4	2	2	4	4	2	4	5	4	4	4	3	4	4	3	6	4	2	4	2	5	3	1	4	6	1	1	1	2	2	4
30292	1	1	3	2	1	2	29	2	3	3	2	3	2	3	4	4	3	5	3	4	3	2	6	3	4	5	3	3	6	4	5	4	5	3	3	3	2	2	4	5	5	5	5	1	1	1	1	1	1
30320	2	1	4	1	1	2	59	3	11	5	2	4	2	4	1	1	1	1	1	2	1	1	1	1	1	2	1	3	6	1	1	3	1	1	1	2	1	3	2	1	2	1	1	1	6	1	1	1	1
30329	1	1	3	1	1	2	41	3	6	6	2	2	2	3	1	1	1	1	1	1	1	1	1	1	1	1	1	1	1	1	1	1	1	1	1	1	1	1	1	1	1	1	1	1	1	1	1	1	1
30341	2	1	5	4	1	2	48	2	11	6	2	3	2	4	3	1	2	2	3	2	1	1	2	2	2	3	2	2	4	2	2	1	3	1	3	3	5	2	5	2	3	4	3	2	1	3	3	2	2
30355	1	1	3	2	2	1	45	2	13	3	2	3	2	3	1	1	1	1	1	2	1	1	1	1	1	1	1	6	6	6	6	1	6	6	6	6	6	6	6	6	6	6	6	1	1	1	1	1	1
30376	2	1	3	1	3	1	22	2	13	6	2	2	2	3	2	1	3	2	1	1	2	2	3	3	1	2	3	1	2	4	4	2	4	2	4	2	4	2	4	3	4	2	2	1	4	4	3	2	2
30379	2	1	3	1	1	2	59	2	13	6	4	4	2	4	6	6	6	1	4	2	2	1	1	1	3	5	2	5	5	5	6	5	6	5	3	6	2	3	5	3	5	6	1	2	2	2	2	5	3
30380	1	1	3	1	2	1	30	3	2	6	2	3	2	3	1	1	1	1	1	3	1	1	1	1	3	3	2	3	3	2	1	2	2	1	1	1	2	1	3	2	1	1	2	2	2	2	3	1	3
30394	2	1	1	3	1	1	29	3	13	6	2	3	2	3	5	4	3	5	4	3	2	5	4	3	4	3	5	2	2	3	4	5	2	3	4	5	4	2	5	4	2	4	4	5	4	3	2	5	4
30406	2	1	1	3	1	1	29	3	13	6	2	3	2	3	2	4	3	5	2	4	3	5	2	4	3	5	2	2	4	3	5	2	3	4	5	2	5	3	4	2	5	3	4	4	2	4	2	4	2
30411	1	1	3	1	1	1	37	2	15	5	2	3	2	4	2	3	4	3	4	3	3	4	3	3	4	4	4	3	3	4	4	4	3	4	5	4	5	4	4	4	4	4	3	2	3	4	3	4	4
30420	2	1	1	3	1	1	29	3	13	6	2	3	2	3	3	2	5	4	2	4	5	2	4	4	2	5	3	5	4	3	2	5	4	3	2	5	4	2	4	5	3	3	3	5	4	3	2	5	4
30431	2	1	1	3	1	1	29	3	13	6	2	3	2	3	2	4	2	4	2	3	4	5	2	3	5	2	4	2	5	3	3	4	4	2	3	4	5	2	5	3	4	2	3	2	2	5	5	3	4
30433	1	1	1	1	1	2	56	1	9	1	1	1	1	1	1	1	1	1	1	1	1	1	1	1	1	1	1	1	1	1	1	1	1	1	1	1	1	1	1	1	1	1	1	1	1	1	1	1	1
30447	2	1	1	3	1	1	29	3	13	6	2	3	2	3	2	2	3	3	5	4	3	2	3	5	2	3	4	2	4	3	2	5	4	3	2	3	5	3	4	2	5	5	3	2	2	5	5	3	4
30456	1	1	5	1	2	2	55	3	11	5	4	3	2	3	1	1	1	1	1	1	1	1	1	1	1	1	1	3	5	3	3	3	1	1	1	2	4	4	2	2	2	2	2	1	1	1	3	1	4
30458	2	1	3	2	1	1	31	2	4	3	2	3	1	3	2	3	4	3	4	3	1	5	5	4	6	5	5	3	4	4	3	3	4	4	5	3	4	3	3	3	3	4	4	3	4	4	2	5	4
30467	1	1	3	1	3	2	32	2	1	5	2	3	2	3	6	6	6	6	6	6	6	6	6	6	6	6	6	5	5	5	5	5	5	5	5	5	5	5	5	5	5	5	5	4	4	4	4	4	4
30471	2	1	3	3	2	1	19	1	10	4	1	3	2	2	3	3	3	2	3	3	3	4	3	2	4	4	3	1	2	2	1	3	4	6	4	1	3	4	3	1	2	3	2	5	1	2	2	4	4
30472	2	1	3	1	1	1	41	3	3	6	2	1	2	4	2	3	2	2	2	2	2	2	3	3	3	2	2	2	3	2	2	3	2	2	2	2	2	2	2	3	2	2	2	2	2	2	2	3	2
30488	2	1	1	3	1	1	29	3	13	6	2	3	2	3	2	2	1	3	5	4	3	1	4	2	2	4	3	2	2	1	5	4	3	2	1	3	4	5	4	3	2	3	1	1	1	5	5	2	2
30505	2	1	2	1	2	1	20	2	18	3	1	3	2	3	3	2	2	4	4	4	2	2	2	3	4	4	2	2	4	2	4	4	2	2	2	4	4	4	5	3	3	2	2	2	2	3	4	3	4
30509	2	1	1	3	1	1	29	3	13	6	2	3	2	3	2	2	1	2	3	4	5	2	3	1	4	3	4	2	1	3	4	5	2	4	3	2	4	2	3	4	5	4	3	3	3	2	2	5	4
30518	2	1	3	2	1	1	22	2	19	4	2	3	2	3	3	3	4	5	3	4	5	2	1	2	2	4	3	3	2	2	4	3	2	4	3	1	4	3	4	2	2	5	3	3	2	4	5	4	4
30519	2	1	3	1	1	2	35	3	13	6	1	2	2	3	5	2	3	3	3	2	3	3	4	3	2	3	2	3	4	3	2	2	3	2	2	1	2	2	2	3	2	2	1	3	4	3	3	2	3
30521	2	1	3	3	3	1	22	3	5	5	2	2	1	2	1	1	3	3	1	3	1	2	1	3	2	3	2	2	2	2	1	3	3	4	3	3	2	1	2	1	2	1	2	2	2	2	2	2	2
30525	2	1	3	1	1	2	55	2	2	6	4	3	2	4	1	1	1	1	1	1	1	1	1	1	1	1	1	6	6	6	5	4	5	1	6	4	1	1	6	6	6	6	6	1	1	1	1	1	4
30530	2	1	1	3	1	1	29	3	13	6	2	3	2	3	2	2	3	4	5	1	2	3	4	5	2	3	4	4	4	2	2	4	5	4	2	3	4	5	4	3	2	3	4	2	3	4	5	2	3
30534	2	1	3	1	1	2	54	3	8	6	2	2	2	4	3	2	3	3	3	2	2	3	1	2	2	3	2	2	5	4	3	2	2	3	2	1	4	3	2	1	2	2	2	3	5	4	3	3	2
30539	2	1	3	2	3	1	42	2	13	6	2	3	2	3	3	3	3	3	2	3	3	2	3	3	3	3	3	4	3	3	3	3	4	3	3	3	3	3	3	2	3	3	3	3	3	3	3	3	2
30544	2	1	3	2	2	1	54	2	16	4	4	3	2	4	6	1	2	2	1	2	2	2	2	2	2	1	2	2	6	2	2	2	2	2	2	2	2	2	2	2	2	1	2	1	6	2	2	2	2
30545	1	1	3	2	1	1	56	2	10	6	2	1	2	4	3	2	2	2	2	3	2	2	2	3	2	3	3	2	2	3	2	2	2	2	1	2	2	2	3	2	2	3	3	2	3	2	2	2	2
30546	1	1	3	1	2	2	44	3	5	4	2	3	2	3	6	6	1	1	1	2	1	1	1	2	2	2	3	3	5	1	3	1	3	1	1	3	1	4	4	3	3	1	3	1	2	2	4	1	2
30549	2	1	3	1	1	2	27	2	13	6	1	2	2	3	5	3	2	3	1	2	1	1	1	4	3	1	2	2	4	3	3	3	2	1	1	1	3	2	2	4	2	2	2	1	4	3	2	2	3
30557	2	1	5	2	1	2	48	2	9	5	2	2	2	5	2	3	2	2	2	3	3	3	4	2	2	3	2	3	3	2	2	3	3	2	3	3	4	3	3	3	3	2	2	2	2	3	2	2	3
30558	2	1	3	1	1	2	31	2	13	6	2	1	2	3	4	2	2	3	2	1	1	2	2	2	2	2	2	3	4	2	1	1	1	2	1	2	2	1	2	4	2	2	2	3	4	3	2	2	2
30562	2	1	3	2	1	2	62	2	17	5	2	5	2	3	6	6	6	6	4	1	1	1	1	6	6	5	3	6	6	6	6	6	6	6	6	6	6	6	6	6	6	6	6	1	1	1	1	1	1
30563	2	1	3	1	1	1	59	3	5	5	2	3	2	4	2	3	3	2	2	4	1	3	1	2	3	3	2	4	5	4	1	4	3	2	1	4	3	2	3	3	2	3	2	2	4	3	5	1	3
30570	2	1	3	2	1	1	42	2	3	5	2	2	1	3	2	1	1	2	2	3	3	2	2	2	3	3	2	2	4	2	2	2	2	2	2	2	2	2	2	3	2	2	2	2	2	1	2	2	2
30578	1	1	1	2	1	1	36	2	13	6	2	3	2	3	3	2	4	4	4	3	4	3	3	4	4	4	3	4	4	2	4	4	3	3	4	3	4	4	4	4	3	3	2	2	4	4	2	3	3
30586	2	1	2	2	1	1	55	2	13	6	2	3	2	3	2	2	2	4	3	3	2	2	2	3	4	3	2	2	2	3	4	3	2	2	2	3	3	4	2	3	2	2	2	2	2	3	2	3	3
30595	2	1	3	1	1	2	29	3	13	6	2	1	2	4	2	3	3	2	2	2	2	3	4	3	3	3	2	2	3	3	3	2	3	3	2	3	3	3	3	2	3	2	2	3	2	2	2	3	3
30598	2	1	3	1	1	1	24	2	13	3	1	3	2	3	1	1	1	2	1	3	1	1	2	1	1	3	3	2	1	3	1	2	6	1	3	2	1	1	3	3	2	2	4	1	2	1	3	1	4
30614	2	1	4	1	1	1	27	2	13	6	2	3	2	3	3	1	3	4	2	3	2	1	1	1	3	1	2	3	4	1	1	3	1	1	1	1	1	3	4	3	3	1	2	1	4	1	1	1	3
30618	2	1	1	3	1	1	29	3	13	6	2	3	2	3	2	2	3	4	5	4	3	4	5	4	3	6	3	3	5	3	5	3	2	5	3	5	3	5	2	3	4	5	4	3	4	5	2	3	4
30622	2	1	5	2	1	1	62	3	1	6	2	3	2	3	1	1	1	1	1	2	1	1	1	1	1	1	1	1	1	1	1	1	1	1	1	1	1	1	1	3	1	1	2	1	1	1	1	1	1
30660	2	1	3	2	1	2	59	2	8	5	2	3	2	3	1	1	1	1	3	1	1	1	1	3	3	5	5	4	4	4	4	1	5	3	4	3	3	3	3	5	3	5	3	1	1	1	1	3	3
30664	2	1	3	2	2	2	41	3	10	4	2	4	2	4	1	1	1	1	4	2	2	2	2	3	2	5	3	2	1	2	4	4	3	2	3	2	4	4	3	3	3	3	3	3	5	3	3	4	2
30695	2	1	3	1	1	1	67	2	13	6	3	3	2	4	1	3	3	3	3	2	2	3	3	3	3	3	3	3	3	3	3	3	3	3	3	3	3	3	3	3	3	3	3	3	3	3	3	3	3
30702	1	1	3	2	1	2	31	2	8	4	2	5	2	4	3	3	2	4	3	2	3	2	3	5	4	3	3	3	2	2	3	2	3	3	2	2	3	1	3	3	3	3	3	1	1	1	1	1	2
30705	1	1	5	1	2	2	32	3	2	6	2	2	2	3	1	1	1	2	1	2	1	1	1	1	2	1	2	4	6	2	3	2	1	1	1	1	1	2	4	1	1	2	2	2	6	1	2	1	4
30717	1	1	2	2	1	2	38	2	13	4	2	3	2	3	1	1	1	1	1	1	1	1	1	2	2	3	1	1	3	3	1	2	1	1	1	2	2	3	3	2	2	3	3	2	1	2	2	2	2
30760	2	1	3	2	1	1	48	2	3	5	2	3	2	3	1	1	1	1	1	1	1	1	1	1	1	5	3	2	4	2	2	2	3	1	2	1	1	3	2	3	4	5	4	1	1	1	6	1	1
30765	2	1	4	2	1	1	68	3	10	5	2	3	2	3	1	1	1	1	1	2	1	1	1	1	2	1	2	1	6	6	6	6	1	1	1	1	6	6	1	1	1	6	2	1	6	1	1	1	2
30796	1	1	3	2	3	1	35	2	6	2	4	3	1	4	3	3	3	4	4	6	4	4	3	3	2	4	3	2	4	4	3	3	3	3	4	4	4	3	2	3	3	2	2	2	4	5	6	3	2
30798	2	1	3	1	1	1	56	2	6	4	4	6	2	3	2	2	2	1	6	1	1	1	1	2	3	6	6	4	6	6	6	2	5	1	1	1	6	3	6	6	6	6	1	2	3	2	2	3	2
30831	2	1	3	4	2	1	24	3	13	6	1	2	2	3	2	2	3	2	2	2	2	1	3	2	2	1	2	1	1	1	1	1	1	1	1	1	1	1	1	1	1	1	2	1	1	1	1	2	1
30873	2	1	1	1	1	2	30	3	5	6	1	3	1	3	4	2	4	3	6	4	1	2	4	3	4	3	3	5	5	4	2	1	3	1	2	1	4	5	4	3	4	5	3	4	3	5	3	1	5
30888	1	1	5	1	1	2	41	3	13	6	5	3	2	3	2	2	2	4	1	3	1	1	1	4	4	2	4	4	3	2	4	2	1	1	1	1	4	2	2	4	2	4	3	1	1	2	2	1	4
30904	2	1	1	1	1	1	34	3	13	6	2	1	2	3	1	1	1	1	1	1	1	1	1	1	1	1	3	2	3	2	2	1	2	1	1	2	2	1	2	2	2	2	2	1	2	1	1	1	1
30934	1	1	5	2	2	2	37	2	13	3	2	4	2	4	1	1	1	1	2	3	1	1	1	1	1	1	1	4	1	1	1	2	3	2	4	4	3	3	3	1	1	4	1	1	1	1	1	1	1
30945	2	1	3	1	1	2	45	2	8	5	1	4	2	3	2	2	2	2	2	3	2	2	1	1	1	4	1	4	1	2	2	2	2	2	2	2	2	2	3	4	3	4	1	1	2	2	2	2	2
30948	2	1	2	2	2	1	37	3	2	6	2	3	2	4	3	4	2	3	4	4	3	2	4	3	3	4	5	4	5	4	3	3	4	3	4	4	3	3	5	4	3	4	3	5	4	3	3	3	4
30953	2	1	5	1	1	1	65	2	11	4	2	3	2	4	6	6	6	6	6	3	6	6	6	1	1	6	6	1	1	1	1	1	3	3	1	1	1	1	2	3	3	2	1	1	1	1	1	1	1
30960	2	1	3	1	3	1	53	2	10	4	2	3	2	4	1	1	1	1	4	1	4	1	3	6	6	5	6	5	5	5	6	5	6	3	5	5	6	6	3	5	5	4	6	1	6	1	4	4	1
30961	2	1	3	2	1	1	32	2	19	5	1	3	1	2	2	2	4	3	5	6	4	3	4	6	4	3	5	3	4	4	3	3	4	1	2	6	5	4	2	3	5	4	3	1	3	2	4	4	3
30970	2	1	3	1	2	2	48	3	11	5	4	4	2	3	1	1	1	1	4	1	1	1	1	3	3	3	3	2	3	1	3	3	2	1	4	3	2	3	3	2	2	2	2	2	1	1	1	1	2
30982	2	1	3	1	2	2	69	2	13	6	2	3	2	3	6	6	6	6	6	5	6	6	6	5	6	4	6	3	3	4	4	4	4	4	3	3	4	3	5	5	5	5	1	1	1	1	2	1	2
30987	2	1	3	2	2	1	22	2	4	2	2	3	2	3	2	1	1	3	1	2	2	1	2	1	2	4	2	3	5	2	3	1	4	1	2	1	1	2	4	2	1	2	2	2	4	3	4	1	3
30992	2	1	3	2	1	1	29	3	4	4	2	3	1	3	3	4	5	2	5	5	5	4	4	3	5	5	3	3	4	4	5	2	2	4	5	4	4	3	1	4	6	4	3	4	5	3	3	2	4
31002	1	1	5	1	1	1	21	2	13	6	1	4	2	3	2	1	4	4	1	2	2	2	3	4	2	3	6	4	5	2	4	2	2	3	2	6	3	4	2	1	6	2	1	4	5	2	3	1	2
31006	1	1	3	2	1	2	41	2	6	4	4	4	2	4	2	3	3	5	3	3	3	3	4	4	3	4	3	4	4	4	4	4	4	4	5	5	5	5	5	5	5	5	5	5	5	3	5	6	2
31015	2	1	5	1	1	2	51	2	11	2	2	3	2	4	1	1	1	2	1	4	1	1	1	1	3	3	2	4	5	3	4	2	3	2	2	2	4	4	4	3	2	4	2	2	5	2	2	2	3
31017	1	1	2	3	1	1	35	3	6	5	2	2	2	3	3	2	2	2	1	3	3	3	1	2	2	1	1	3	4	3	3	3	2	1	2	1	2	2	2	1	2	1	2	1	1	1	2	2	1
31030	1	1	5	2	1	2	23	2	5	4	2	2	2	3	1	3	1	1	2	4	3	1	1	1	1	2	1	5	5	2	5	3	5	4	5	5	4	5	5	4	5	5	3	5	5	5	5	3	5
31042	2	1	3	2	1	2	54	2	11	4	2	3	2	4	1	1	1	1	1	2	1	1	1	1	1	1	2	6	6	6	6	6	3	3	6	6	6	6	1	6	6	6	6	1	1	1	1	1	2
31045	2	1	5	2	1	1	42	2	3	4	2	4	2	3	1	1	1	1	1	1	1	1	1	1	1	1	1	1	1	1	1	1	1	1	1	1	1	1	1	1	1	1	1	1	1	1	1	1	1
31064	2	1	1	2	1	2	28	3	8	2	2	5	1	4	2	3	2	4	4	3	4	1	4	5	2	5	5	4	4	2	5	3	5	4	4	2	5	3	5	5	4	4	4	4	5	4	5	5	4
31068	1	1	3	2	1	2	40	3	8	4	5	3	2	3	3	3	4	4	3	3	3	3	3	4	3	2	4	3	3	3	3	3	3	3	3	3	3	3	4	3	4	4	5	2	2	3	2	2	5
31130	1	1	3	2	1	1	39	2	6	4	2	3	2	2	1	1	1	1	1	1	1	1	1	1	1	1	1	1	5	1	1	1	2	1	1	1	1	1	1	1	1	1	1	1	1	1	1	1	1
31151	1	1	3	1	2	2	38	2	15	5	1	3	2	3	3	6	3	1	3	1	1	3	3	2	3	4	2	3	1	4	3	3	2	2	3	1	1	3	3	2	2	3	3	1	1	1	1	1	1
31153	2	1	3	2	2	1	48	2	13	6	2	2	2	2	3	1	3	2	1	2	1	2	3	3	3	2	2	4	3	5	3	1	2	1	2	2	1	1	2	3	1	2	1	1	2	2	2	1	2
31170	2	1	3	1	1	1	38	2	13	6	2	2	2	5	3	2	2	2	2	1	2	2	2	3	2	2	2	2	3	2	3	2	2	2	3	2	2	2	2	3	3	2	2	2	2	2	3	2	4
31177	2	1	3	1	3	1	49	2	13	4	2	3	2	3	6	1	6	1	6	2	2	3	3	3	4	6	6	4	5	6	5	6	4	6	5	3	5	5	5	5	4	5	3	3	4	3	6	6	3
31182	2	1	3	1	1	1	52	2	7	6	2	3	2	3	6	6	6	6	1	3	1	1	1	1	1	3	2	1	6	1	1	2	1	1	1	1	3	1	1	1	2	1	1	1	1	1	1	2	3
31184	1	1	3	2	1	1	34	2	13	5	1	1	2	5	2	3	3	3	2	2	2	2	3	2	3	3	2	3	3	2	2	2	2	3	2	2	3	3	2	2	2	3	2	2	3	2	2	2	3
31199	2	1	5	1	1	1	49	1	1	4	2	2	2	3	2	1	5	6	2	5	2	1	1	1	2	3	3	2	3	2	2	2	3	4	2	2	3	2	3	3	4	1	4	2	3	4	3	2	2
31202	2	1	2	3	1	1	19	2	10	4	1	3	2	4	4	5	4	1	3	1	3	2	1	2	5	5	3	2	4	1	2	4	3	2	1	4	4	3	3	4	3	2	4	1	3	2	2	4	3
31239	1	1	4	2	1	2	26	3	15	5	2	3	2	3	1	1	1	1	3	1	2	1	1	1	4	3	1	5	5	5	4	2	3	2	2	1	2	5	4	2	2	5	5	2	5	3	3	1	2
31247	2	1	5	1	1	1	51	2	13	6	2	2	2	3	6	1	1	1	1	1	1	1	1	1	1	1	2	1	1	1	1	1	1	1	1	1	1	1	1	1	6	1	1	2	2	1	1	1	2
31292	2	1	3	2	1	2	45	3	8	6	2	1	2	4	3	3	2	2	3	2	2	2	3	2	3	3	2	2	2	3	1	2	2	3	2	3	4	2	5	2	3	2	2	1	2	3	4	4	4
31293	2	1	4	1	1	1	71	3	9	5	3	3	2	4	6	1	1	1	1	2	1	1	1	1	1	1	1	1	6	1	1	1	1	1	1	1	1	1	2	2	1	1	2	1	6	1	1	1	1
31331	1	1	4	2	1	1	40	2	12	5	2	1	2	5	3	2	2	2	3	2	2	2	3	3	2	3	2	3	3	2	2	3	2	3	2	2	2	3	3	2	3	3	3	3	2	2	3	3	2
31338	2	1	3	2	1	2	35	3	13	6	2	2	2	3	2	1	2	3	3	3	3	4	4	4	3	2	3	2	4	1	2	3	2	3	3	1	2	3	2	3	2	2	3	2	3	1	2	1	3
31367	1	1	6	2	2	1	25	2	13	3	1	3	2	3	3	2	4	2	3	3	3	3	2	2	2	2	4	2	3	3	2	2	3	3	3	3	3	4	3	3	2	2	3	3	3	3	4	4	3
31368	2	1	3	1	1	2	35	2	13	6	1	2	2	3	4	3	2	2	2	2	2	2	1	2	2	2	2	2	3	2	2	2	2	2	1	2	2	2	1	2	2	1	2	2	5	2	1	2	2
31377	2	1	3	2	1	1	54	3	13	6	1	3	2	3	2	2	2	4	2	2	3	2	2	4	4	3	2	2	2	4	3	2	3	2	2	2	3	4	2	4	3	2	2	2	2	2	3	2	3
31381	1	1	3	1	1	2	45	2	13	6	2	2	2	3	5	3	2	2	2	2	1	2	2	2	1	2	2	2	4	3	2	2	2	2	2	2	2	2	2	2	2	2	2	3	4	2	2	2	2
31384	2	1	4	1	1	2	38	3	13	6	2	1	2	4	2	3	2	2	3	2	2	2	3	2	3	3	2	3	2	2	3	3	2	3	2	2	2	3	2	3	3	3	2	2	2	1	1	2	2
31393	2	1	3	1	1	2	36	2	13	6	2	1	2	3	5	3	3	2	2	3	1	2	2	2	2	1	2	3	4	3	2	2	1	1	2	2	3	2	2	2	2	2	2	1	4	3	2	1	2
31394	2	1	4	2	1	2	40	3	13	6	2	2	2	4	3	2	2	2	4	1	2	2	2	2	3	2	2	2	2	3	2	3	3	3	2	3	2	2	2	3	2	2	3	3	2	2	2	3	3
31397	1	1	5	2	1	2	37	3	11	5	2	3	2	3	3	2	3	3	1	2	2	3	2	3	3	4	2	4	2	4	4	2	4	4	5	3	2	3	5	3	3	4	2	2	2	3	3	2	3
31405	2	1	3	1	1	1	40	2	6	6	2	1	2	3	4	3	2	3	2	2	1	1	1	2	2	2	2	2	4	2	2	2	2	1	2	2	2	2	2	4	2	1	1	1	4	3	2	2	1
31412	2	1	1	2	3	1	33	2	8	5	4	4	2	3	1	1	1	2	1	1	1	1	1	2	2	6	4	1	2	2	2	2	2	2	2	2	2	2	2	2	2	2	2	2	2	2	2	3	3
31413	2	1	3	2	1	2	37	3	13	6	2	2	2	4	2	2	3	2	3	3	2	2	3	1	1	2	2	2	3	3	3	2	3	2	2	2	3	2	3	2	2	2	2	2	2	3	2	2	2
31438	1	1	1	2	1	2	42	2	13	3	2	3	1	3	3	5	5	4	5	3	4	5	5	3	2	3	5	5	2	4	3	4	6	5	4	3	5	3	3	6	5	3	4	3	5	4	4	1	3
31439	2	1	4	4	3	1	46	3	13	4	4	4	2	2	1	3	2	4	2	5	6	3	4	3	4	3	5	1	1	1	1	1	1	1	1	1	1	1	1	1	1	1	1	1	1	1	1	1	1
31443	1	1	3	1	1	2	27	3	13	6	1	3	2	3	3	1	2	3	1	2	1	3	1	2	3	1	2	1	4	3	2	2	3	1	2	1	3	2	1	2	2	1	2	1	3	2	2	1	2
31474	2	1	3	3	1	2	30	2	15	6	2	2	2	3	3	2	3	2	1	2	2	1	1	4	2	4	3	4	5	4	4	1	4	2	4	1	4	2	4	4	4	3	3	4	4	3	3	1	2
31483	2	1	3	3	1	1	46	2	6	2	1	1	1	1	2	2	2	2	2	2	2	2	2	2	2	2	2	2	2	2	2	2	2	2	2	2	2	2	2	2	2	2	2	2	2	2	2	1	2
31502	2	1	3	2	1	2	44	2	4	3	1	4	2	4	1	1	1	1	2	2	1	1	1	1	4	1	1	4	4	4	4	2	4	3	3	2	5	5	5	3	4	5	1	1	3	1	3	3	3
31510	1	1	3	2	2	2	44	2	14	6	2	3	1	3	1	1	1	2	2	1	1	1	1	1	4	2	1	1	1	2	3	3	1	1	1	1	3	4	2	3	1	1	2	4	3	4	3	1	4
31523	2	1	2	1	1	1	44	2	8	6	2	3	1	4	5	5	5	5	5	5	5	5	5	5	5	5	5	4	4	4	4	4	4	4	4	4	4	4	4	4	4	4	4	4	4	4	4	4	4
31524	1	1	2	1	1	2	38	3	1	5	2	1	2	4	2	1	1	1	1	1	2	1	3	1	1	1	2	5	1	3	3	5	5	4	5	5	5	5	5	1	1	1	5	2	1	2	3	2	2
31553	1	1	3	1	1	2	34	2	4	5	2	3	1	3	2	1	3	3	3	2	3	1	2	4	4	4	4	2	3	3	2	3	2	3	2	2	3	2	3	3	3	3	3	2	3	2	1	3	4
31583	1	1	3	2	1	1	35	2	6	3	2	3	1	4	3	3	4	4	3	4	5	5	3	3	4	4	4	2	3	3	4	4	3	3	3	4	4	4	3	4	4	4	4	1	2	3	3	4	4
31589	2	1	3	1	1	1	66	3	13	6	2	3	2	4	1	1	1	2	1	2	1	1	1	1	1	2	1	1	1	1	5	3	4	1	5	2	1	1	4	1	1	2	1	1	1	1	1	1	3
31598	2	1	3	3	2	1	55	2	13	5	2	4	2	3	1	1	1	1	3	1	2	2	1	5	4	5	5	5	5	3	1	5	5	2	4	3	4	4	4	4	4	5	4	2	2	3	3	1	3
31617	2	1	3	1	1	2	54	3	13	6	2	2	2	3	1	1	1	1	1	1	1	1	1	1	1	1	1	1	1	1	1	1	1	1	1	1	1	1	1	1	1	1	1	1	1	1	1	1	1
31628	2	1	3	1	1	1	28	2	11	4	1	3	2	4	6	6	6	6	6	6	6	6	6	6	6	3	6	6	6	6	6	6	6	6	6	6	6	6	6	3	3	6	6	6	6	3	6	6	6
31630	2	1	3	3	2	1	21	1	13	2	4	3	1	2	4	1	1	1	1	1	1	1	1	1	1	1	1	1	3	5	3	3	5	4	3	4	5	4	2	6	4	3	2	3	5	5	4	3	3
31633	2	1	2	2	3	1	23	2	8	6	1	3	2	3	2	1	3	2	1	4	2	1	1	2	1	3	2	3	5	4	5	1	2	1	3	1	2	1	2	1	3	2	2	2	5	3	4	1	2
31638	1	1	3	1	1	2	41	3	6	6	2	2	2	3	3	3	3	3	3	3	3	3	3	3	3	3	3	2	2	2	2	2	2	2	2	2	2	2	2	2	2	2	2	2	3	2	2	2	3
31643	1	1	2	1	2	2	27	2	13	2	2	3	1	2	2	3	2	3	3	2	3	5	4	2	4	4	3	3	4	4	3	2	2	3	5	3	1	4	3	5	3	2	4	4	4	4	4	4	3
31650	2	1	3	2	2	2	31	2	4	2	3	2	1	3	4	1	3	3	3	4	2	4	3	4	5	4	3	3	5	4	1	1	2	5	3	3	5	4	3	2	1	4	5	4	1	1	2	4	5
31658	2	1	1	3	1	1	29	3	13	6	2	3	2	3	1	2	3	4	5	1	2	3	4	5	1	2	3	1	2	3	4	5	1	2	3	4	5	1	2	3	4	5	3	1	2	3	4	5	1
31659	2	1	3	1	2	1	42	2	14	3	1	3	1	3	1	1	1	1	2	2	1	1	1	3	1	2	2	3	1	2	2	1	2	1	2	2	1	1	2	3	3	2	2	2	1	1	1	1	3
31669	2	1	3	2	1	1	59	2	13	4	2	4	2	5	1	1	1	1	1	2	1	1	1	1	1	2	1	5	6	6	6	6	6	6	6	6	6	5	6	6	6	5	6	1	1	1	1	1	3
31672	2	1	3	2	1	2	58	3	13	6	4	3	2	3	6	6	6	6	6	6	1	1	1	1	1	1	1	6	6	3	6	6	3	1	1	1	1	1	4	6	6	6	6	6	6	6	6	6	4
31694	2	1	1	3	1	1	29	3	13	6	2	3	2	3	2	5	3	2	5	3	4	3	5	5	3	4	3	2	5	3	5	4	2	5	5	5	3	5	2	4	5	4	4	4	5	4	5	3	4
31695	2	1	5	2	1	2	62	2	13	4	4	3	2	3	6	1	1	1	1	1	3	1	1	1	1	2	1	6	6	6	6	3	3	3	3	3	6	6	3	3	3	3	3	1	6	1	1	1	1
31713	2	1	2	3	1	1	33	2	13	4	1	1	2	1	2	4	3	1	5	2	3	4	4	2	2	1	1	2	4	4	2	6	5	3	3	2	1	1	1	4	5	5	5	2	1	3	1	5	4
31716	2	1	3	1	1	1	58	3	13	6	2	2	2	3	1	1	1	1	1	2	1	1	1	2	1	2	2	1	1	1	1	1	2	2	2	1	2	1	2	3	3	1	2	1	1	1	2	1	2
31734	2	1	5	2	1	2	39	3	6	6	2	2	2	4	2	2	3	2	2	2	3	2	3	3	3	2	2	3	2	2	2	2	3	2	3	3	3	2	3	2	2	2	2	2	2	3	2	2	3
31745	1	1	4	2	1	2	27	3	13	5	2	2	2	4	6	1	3	5	2	1	3	1	1	1	4	5	5	4	5	4	4	3	3	3	2	2	2	4	5	1	1	4	4	2	3	2	1	2	2
31747	1	1	1	2	1	1	37	2	13	2	1	1	1	1	5	5	5	5	5	5	5	5	5	5	5	5	5	4	4	4	4	4	4	4	4	4	4	4	4	4	4	4	4	5	5	5	5	5	5
31751	2	1	3	2	1	2	35	2	5	6	2	2	2	4	3	2	2	3	2	2	2	3	2	2	3	2	2	2	2	3	2	4	4	3	3	3	2	3	3	3	2	3	2	3	2	3	3	3	2
31761	2	1	3	3	1	1	64	3	19	5	2	3	2	3	1	1	1	1	1	2	2	1	1	2	2	4	2	2	4	2	6	2	3	2	2	3	2	2	4	2	2	2	2	1	2	1	2	1	3
31776	1	1	1	1	2	2	21	3	13	6	1	2	2	3	1	1	2	1	1	3	1	1	1	1	1	2	2	1	1	2	1	1	3	1	1	1	1	2	1	1	1	1	2	1	1	1	1	1	2
31779	2	1	3	1	1	2	35	3	13	6	2	2	2	3	4	3	2	2	1	2	2	1	2	2	2	1	2	2	4	2	2	1	2	2	2	1	2	4	2	2	4	1	2	3	5	4	3	3	2
31790	1	1	3	2	1	2	33	3	13	6	2	4	2	3	3	2	2	2	3	3	2	2	2	2	3	2	2	2	2	2	2	4	3	2	2	3	2	2	2	3	2	2	3	2	2	3	2	2	3
31794	1	1	3	2	1	2	24	2	4	4	2	3	1	3	2	3	5	4	3	5	4	3	3	4	3	4	3	4	5	3	3	4	5	4	3	3	3	3	3	3	3	1	3	3	2	3	4	5	5
31795	2	1	4	1	1	2	30	2	14	6	2	2	2	3	5	3	2	2	2	2	1	2	2	2	2	2	2	3	4	2	2	2	2	1	1	2	2	2	1	1	1	1	2	2	4	3	2	2	2
31803	2	1	3	2	3	1	18	2	3	5	1	4	2	3	3	2	3	3	3	2	2	1	1	3	4	5	3	4	4	4	4	5	5	3	5	4	5	5	4	4	3	1	3	1	1	1	2	1	1
31813	2	1	3	1	1	2	42	2	13	6	2	2	2	3	4	2	3	2	2	1	1	2	1	4	2	1	2	3	4	2	2	1	2	1	1	1	1	1	1	1	1	2	2	3	4	2	2	2	1
31836	2	1	5	2	1	1	29	3	13	6	2	4	2	3	1	1	1	2	2	2	3	2	1	2	2	3	2	2	2	2	2	3	2	2	2	3	3	2	3	2	3	3	2	2	2	2	3	2	3
31850	1	1	4	1	2	2	63	3	13	6	3	2	2	3	6	6	6	1	6	2	2	1	1	3	2	3	2	6	6	6	1	1	4	2	6	2	1	2	3	6	3	2	2	2	2	2	6	2	2
31855	2	1	3	2	1	1	31	3	11	4	4	4	1	3	2	1	1	1	1	2	1	1	2	2	4	2	6	4	5	4	3	3	2	2	2	2	4	4	4	4	4	1	2	1	4	3	3	1	4
31856	2	1	3	1	1	1	34	3	1	6	2	3	2	4	4	4	3	4	3	2	3	4	3	4	3	3	3	3	3	3	4	3	3	3	4	3	3	3	3	3	3	3	3	3	3	3	3	3	3
31867	1	1	3	4	2	1	29	3	10	3	2	2	2	3	1	1	2	2	2	1	2	2	3	3	2	2	3	3	4	3	2	2	1	1	1	1	3	3	2	1	1	2	2	1	3	3	3	1	2
31882	2	1	3	2	1	2	45	2	14	1	2	2	2	3	5	3	2	2	2	2	1	1	1	1	1	1	2	4	3	3	2	2	2	1	1	1	1	2	4	2	2	1	2	2	3	3	3	2	1
31899	2	1	1	3	1	1	28	3	13	6	2	3	2	3	1	2	3	4	5	4	3	2	1	2	3	4	5	1	2	3	4	5	4	3	2	1	2	3	4	5	4	3	2	1	2	3	4	5	4
31903	1	1	3	1	1	1	32	2	13	6	2	2	2	2	4	2	2	3	1	2	1	1	1	1	4	1	2	3	4	2	2	1	1	1	1	1	2	1	1	2	1	1	1	3	4	2	2	1	1
31923	2	1	3	1	1	2	51	2	9	3	2	5	2	5	3	2	2	2	3	1	1	1	1	2	3	5	2	6	6	5	4	5	5	5	5	5	5	4	4	5	5	5	2	2	2	3	3	3	3
31937	2	1	3	1	1	2	65	3	19	5	4	3	2	3	6	1	1	1	1	1	1	1	1	1	1	1	2	1	6	1	1	1	1	1	1	1	1	1	5	1	1	1	2	1	6	1	1	1	1
31941	1	1	4	1	1	2	67	3	1	5	2	3	1	3	6	1	1	1	1	1	2	1	1	2	2	3	2	2	6	2	2	2	1	2	2	2	2	2	2	2	2	1	2	1	6	2	1	1	1
31947	2	1	3	1	1	2	29	2	13	6	2	4	2	3	2	2	1	2	2	3	2	1	1	2	2	2	2	3	3	2	3	2	2	2	3	3	3	3	2	2	2	3	2	3	3	2	3	2	2
31960	2	1	3	1	1	2	55	2	13	6	2	4	2	4	1	1	1	1	1	1	1	1	1	1	1	2	1	1	4	4	2	1	5	1	4	4	1	1	4	4	5	5	2	1	2	2	1	1	4
31975	2	1	3	1	2	2	65	2	16	5	2	3	2	3	1	1	1	1	1	1	1	1	1	1	1	1	1	1	1	1	1	1	1	1	1	1	1	1	1	1	1	1	1	1	1	1	1	1	1
31977	2	1	5	1	1	1	36	3	5	6	1	3	2	3	3	3	4	3	4	3	3	4	3	3	3	4	4	3	3	4	4	3	3	3	4	4	4	3	4	4	3	4	4	3	3	4	3	3	3
31989	2	1	3	3	1	2	63	3	13	6	2	3	2	4	6	6	6	6	1	1	1	1	1	6	6	6	1	1	6	6	6	6	1	6	1	6	6	1	1	1	1	6	1	1	6	6	6	6	1
32002	2	1	1	3	1	1	29	3	13	6	2	3	2	3	3	1	4	5	2	1	3	2	4	3	2	4	5	1	5	4	3	1	2	3	4	5	4	2	4	1	5	3	3	5	4	3	2	5	4
32021	1	1	3	1	1	2	29	2	7	2	4	3	2	3	1	1	1	2	3	2	3	2	1	3	2	1	2	4	5	4	3	3	5	3	5	3	2	4	4	5	5	3	3	3	3	4	4	2	4
32025	1	1	4	1	1	1	34	2	3	3	2	3	2	3	1	1	1	1	1	1	1	1	1	1	1	1	1	1	1	1	1	1	1	1	1	1	1	1	1	3	1	3	1	1	1	1	1	1	1
32030	2	1	3	2	2	2	31	2	1	4	2	3	1	2	2	1	1	1	1	2	2	2	1	1	2	3	2	1	1	1	2	3	1	2	2	2	1	1	1	2	2	2	2	1	1	2	3	2	2
32062	2	1	4	2	1	2	37	3	9	5	2	3	2	3	2	3	3	3	2	2	2	2	2	4	3	3	3	2	2	3	2	2	2	3	2	2	2	3	2	2	2	2	2	3	2	2	2	2	3
32082	1	1	3	1	2	2	28	2	7	5	2	3	1	3	1	1	1	2	1	3	1	1	1	1	1	1	2	1	1	1	1	1	4	1	1	1	1	1	1	3	1	1	1	6	6	6	6	6	6
32098	1	1	2	1	1	1	40	2	10	3	2	1	2	3	2	1	2	3	1	2	2	1	3	3	4	3	1	2	3	2	3	2	4	3	4	3	4	2	1	5	3	2	1	1	2	1	1	3	1
32131	2	1	3	1	2	2	18	1	1	4	2	3	2	3	1	3	3	2	1	3	1	1	1	1	1	1	2	1	1	1	2	1	2	1	1	2	1	1	1	2	3	1	1	1	1	1	1	1	2
32133	1	1	3	1	2	2	43	1	13	3	2	4	2	3	1	1	1	5	5	5	5	5	3	2	5	2	3	3	5	3	3	3	4	1	4	1	2	2	3	5	5	4	3	2	4	4	3	3	4
32153	2	1	3	1	1	1	31	3	13	6	2	2	2	4	4	1	2	4	4	3	4	3	3	3	4	2	4	4	4	4	4	5	5	4	4	4	4	4	5	2	2	3	3	3	3	2	2	3	3
32154	2	1	3	1	1	2	37	3	13	6	2	2	1	3	3	3	3	2	2	1	1	1	1	1	2	2	1	4	3	2	2	1	2	1	1	1	1	4	2	1	2	2	2	4	3	2	3	2	2
32157	1	1	3	1	1	1	46	3	15	6	2	3	1	2	2	1	3	2	4	2	2	2	2	3	3	3	2	4	5	1	4	4	5	2	4	1	2	2	4	1	3	3	1	1	2	2	3	2	2
32167	2	1	4	2	1	1	33	3	3	6	2	2	2	3	3	2	3	3	4	3	3	3	3	4	3	3	3	2	3	4	4	4	3	4	4	3	4	4	4	3	4	4	4	3	3	2	3	2	3
32186	1	1	3	1	1	1	28	3	13	6	1	3	2	3	4	1	3	2	1	2	1	3	1	3	2	1	3	1	3	2	3	2	1	2	3	1	3	2	2	3	3	1	3	2	4	2	3	1	1
32201	1	1	5	1	1	2	34	3	13	6	2	3	2	3	6	6	6	6	6	2	2	6	6	6	6	6	2	4	4	4	4	4	4	4	4	2	2	4	4	2	2	3	2	6	6	6	6	6	6
32213	2	1	3	2	1	1	64	2	10	4	2	3	2	3	2	1	1	2	2	1	2	1	1	2	2	2	2	1	1	1	1	4	1	1	1	3	2	2	2	2	2	2	1	1	1	1	2	2	2
32216	2	1	4	3	2	2	38	3	13	6	4	4	1	3	1	2	3	4	5	6	4	5	4	3	2	1	2	1	1	2	2	3	3	4	4	5	5	6	6	5	4	3	2	1	1	2	2	3	3
32227	2	1	3	1	2	1	29	3	13	6	2	2	2	3	1	1	4	5	2	3	3	1	1	6	2	1	5	1	3	1	1	1	1	1	1	1	3	2	1	6	6	1	5	3	5	3	2	4	5
32233	2	1	3	1	1	1	33	3	13	6	2	2	2	3	1	1	1	1	1	1	3	1	2	2	2	3	2	3	3	3	2	3	4	4	2	2	3	3	3	4	2	2	2	2	3	3	2	2	3
32235	2	1	5	2	1	2	43	3	3	5	2	2	2	4	3	3	2	3	3	2	3	2	2	3	2	3	3	3	3	2	3	3	2	3	3	3	4	2	2	3	4	3	4	2	2	3	2	3	3
32248	2	1	3	1	3	2	37	2	15	3	4	3	2	3	4	1	2	2	2	2	1	1	1	3	3	4	2	4	4	4	4	2	4	2	3	1	3	3	4	4	3	4	2	1	2	1	1	1	2
32250	2	1	2	2	2	1	22	2	10	4	1	3	2	3	3	5	4	5	3	4	4	2	6	5	4	5	5	3	5	4	2	6	4	6	2	2	5	3	5	4	3	1	3	2	5	4	6	4	3
32266	2	1	2	2	1	1	21	2	17	3	2	4	2	3	4	2	4	3	4	2	5	2	3	5	4	5	3	5	4	3	2	4	4	2	4	5	2	4	2	2	5	4	4	4	3	3	1	4	5
32273	2	1	3	3	1	2	26	2	13	6	2	2	2	4	2	3	2	3	2	3	2	2	3	2	4	3	2	3	3	3	3	3	3	4	2	3	4	3	2	3	3	3	2	3	4	4	4	2	3
32280	2	1	3	2	1	1	49	2	5	5	2	3	2	4	6	1	1	1	1	1	2	1	1	1	1	4	2	2	6	2	1	1	3	2	1	1	1	1	2	1	4	2	1	1	6	1	1	1	2
32288	2	1	3	3	1	1	23	3	13	5	1	4	2	3	4	3	2	4	2	3	4	1	5	4	2	4	1	2	3	1	2	3	2	3	3	1	1	2	3	4	2	2	1	3	4	4	4	3	2
32302	2	1	3	1	1	2	25	3	18	5	1	2	2	2	1	1	2	2	2	2	3	2	3	2	2	2	4	4	5	2	4	2	5	3	4	2	2	4	3	2	4	2	1	4	5	2	2	2	5
32306	2	1	5	1	1	1	33	3	4	6	2	3	2	4	2	3	2	2	2	3	2	2	3	2	2	2	3	3	2	2	2	3	2	2	2	3	2	2	3	2	3	3	3	3	2	2	3	3	3
32316	2	1	4	2	1	1	22	1	18	4	2	3	1	3	2	4	4	3	2	2	3	5	1	2	5	4	4	3	3	5	1	4	3	3	4	2	4	2	5	5	1	4	3	2	2	1	2	4	3
32327	2	1	3	2	3	1	58	2	7	6	2	3	2	4	1	1	1	1	1	2	1	1	1	1	1	1	1	3	6	3	6	1	1	2	1	4	3	3	2	2	1	1	2	3	5	4	5	1	4
32333	1	1	3	1	2	1	63	3	9	3	2	3	2	3	1	1	2	1	1	1	1	1	1	1	1	4	1	1	1	1	1	1	1	1	1	1	1	1	1	1	1	3	1	1	1	1	1	1	1
32337	2	1	3	2	3	2	29	2	16	5	2	3	2	3	1	1	2	2	3	1	3	2	3	3	1	3	3	1	1	1	1	3	1	1	1	2	3	2	2	3	1	2	1	1	1	1	1	1	1
32338	1	1	5	3	2	2	26	2	3	1	2	3	2	4	1	1	1	3	3	3	3	1	1	5	5	3	1	5	5	5	5	5	5	1	1	1	1	5	1	5	5	5	1	5	5	5	5	3	5
32344	1	1	3	2	2	1	46	2	4	1	2	4	2	3	3	1	2	2	6	6	6	6	6	2	3	6	2	4	5	3	3	1	3	1	3	2	2	3	3	3	3	2	2	2	2	2	2	1	2
32355	2	1	2	2	1	1	19	2	13	3	2	3	1	3	5	5	3	3	4	3	4	4	2	5	3	4	3	2	3	4	4	5	3	4	2	3	4	3	4	5	3	2	1	5	3	4	4	3	2
32380	2	1	3	3	3	2	20	2	4	3	2	4	2	4	4	5	3	4	4	5	2	3	4	4	5	4	2	3	5	3	2	4	5	4	5	3	5	3	5	5	5	5	2	5	5	5	5	5	5
32397	1	1	3	3	2	2	37	3	7	6	2	2	2	5	1	1	1	2	1	4	2	2	1	2	2	3	2	2	4	3	4	1	2	2	3	2	2	2	3	2	1	2	2	3	4	2	4	1	4
32404	2	1	3	1	1	2	60	3	13	6	1	3	2	3	1	1	1	2	1	3	1	1	1	2	2	1	2	1	1	1	1	1	1	1	1	1	1	2	1	1	1	1	2	1	1	1	1	1	2
32406	2	1	3	3	2	2	58	2	18	5	2	5	2	5	1	1	1	3	1	3	3	1	1	1	1	1	1	5	6	5	6	4	4	3	3	1	1	3	3	1	1	5	1	1	6	1	1	1	1
32418	2	1	3	1	1	2	39	2	13	6	2	1	2	1	5	3	2	2	1	2	1	1	1	4	3	1	2	2	4	3	2	1	2	1	1	1	4	1	4	1	3	1	2	3	4	2	2	1	1
32464	2	1	3	3	1	1	37	2	13	2	2	3	1	3	3	4	2	3	5	4	4	2	3	3	4	3	4	4	5	3	4	5	3	4	5	3	3	5	4	3	4	3	5	3	4	3	2	5	5
32517	1	1	3	2	1	2	44	2	7	1	2	2	2	3	6	1	1	1	1	1	1	1	1	1	1	2	1	1	1	1	1	1	3	1	1	1	1	3	4	4	3	2	2	6	6	6	1	1	3
32530	1	1	3	3	2	2	31	2	19	1	2	2	2	1	1	1	1	1	1	2	1	1	1	2	2	1	2	1	1	1	1	1	3	1	1	3	4	2	1	2	1	1	1	1	1	1	1	1	1
32531	2	1	3	2	3	1	56	3	18	2	4	3	2	3	3	3	2	4	2	3	1	4	4	3	1	3	3	3	4	5	6	3	5	3	3	3	4	4	3	4	4	2	2	3	5	6	5	5	4
32535	1	1	3	4	2	2	31	2	2	2	2	4	2	4	6	1	1	3	3	4	1	1	1	3	5	3	4	5	5	4	3	4	5	3	4	3	4	4	4	3	3	4	5	5	4	3	3	6	5
32544	2	1	1	1	2	1	26	3	13	6	1	3	1	3	2	2	2	1	2	2	2	1	1	6	1	1	1	3	2	3	3	2	1	3	3	1	3	3	2	2	1	3	3	4	3	3	2	1	2
32551	1	1	3	1	1	2	42	2	11	5	2	3	2	3	6	4	4	4	3	2	3	3	3	4	4	4	2	5	5	4	4	4	3	3	4	2	3	5	4	3	3	5	1	4	4	4	3	4	3
32556	1	1	3	1	1	2	56	3	3	4	2	3	2	3	1	1	1	2	1	2	2	1	1	2	2	1	2	4	5	3	3	1	4	1	1	1	1	1	4	1	1	1	1	3	5	2	2	1	4
32570	1	1	3	2	2	1	27	2	17	4	2	2	1	3	4	2	2	1	2	2	1	2	2	2	3	3	3	3	4	4	2	3	2	1	2	1	3	4	2	3	4	3	1	4	5	5	4	5	5
32586	2	1	5	1	1	2	47	2	14	4	2	5	2	5	6	3	1	1	3	3	3	1	1	1	3	1	1	1	1	1	1	4	1	1	1	4	1	1	1	1	1	1	1	1	1	1	1	1	1
32587	2	1	5	1	1	2	47	2	14	4	2	5	2	5	1	1	1	1	3	4	3	1	1	1	2	4	1	6	6	6	6	4	1	1	1	4	1	1	1	1	1	1	1	1	1	1	1	3	4
32593	2	1	4	3	2	2	37	2	13	3	5	3	1	1	2	4	5	2	4	1	1	1	3	5	4	3	2	2	5	4	1	6	5	4	2	2	3	5	1	1	2	3	4	3	6	2	2	3	5
32601	1	1	5	1	1	2	33	3	19	4	1	2	2	4	3	2	1	4	4	4	3	1	1	2	3	2	1	5	5	3	3	3	5	4	4	3	4	4	5	3	3	5	1	6	6	6	6	6	6
32612	2	1	4	2	1	1	33	3	5	6	2	3	2	3	2	3	3	3	4	3	4	4	4	3	3	4	4	3	4	3	3	4	4	4	4	4	3	3	4	3	4	4	4	3	4	4	4	4	4
32619	2	1	4	1	1	2	55	2	13	5	2	3	2	3	2	1	1	1	1	2	1	1	1	1	1	1	1	2	2	1	2	4	4	4	4	3	1	4	4	3	2	1	1	2	2	1	1	1	2
32623	1	1	1	2	1	1	41	3	3	3	1	2	2	4	2	3	2	3	4	3	5	4	3	5	2	3	6	2	3	3	4	5	4	4	5	6	4	5	6	5	5	5	4	2	3	2	4	4	5
32624	1	1	1	3	1	1	39	3	13	3	4	1	2	3	1	2	3	2	4	3	5	4	4	3	3	4	2	5	4	3	3	2	1	2	2	3	3	4	3	3	4	3	2	1	2	2	3	4	3
32625	2	1	2	1	1	1	26	3	13	3	2	2	2	3	1	1	1	4	1	1	1	1	1	3	2	1	3	4	5	4	3	2	1	2	6	1	3	1	2	1	1	1	3	1	2	2	3	1	2
32628	1	1	1	2	1	1	42	3	2	2	2	4	2	3	1	2	1	3	2	3	3	2	4	3	4	3	5	2	2	3	2	1	2	3	3	2	2	1	2	3	3	3	4	1	2	3	2	2	3
32634	1	1	1	2	1	1	42	3	4	5	2	2	2	3	2	2	2	3	1	3	1	2	2	3	1	2	2	2	2	3	2	1	2	2	1	1	1	3	2	2	1	2	3	2	1	2	1	1	2
32636	1	1	1	2	1	1	40	3	11	3	1	2	2	4	2	3	4	4	6	5	4	3	2	1	2	3	4	1	2	1	2	3	2	1	2	3	4	5	4	4	3	2	3	1	2	3	3	3	3
32637	2	1	4	2	1	1	33	3	13	5	2	2	2	3	1	2	3	2	3	1	4	3	2	1	2	3	4	3	2	1	2	3	3	2	3	3	2	1	2	3	4	3	2	3	2	1	2	3	1
32638	1	1	2	2	1	1	33	3	8	4	2	2	2	4	3	2	3	4	2	3	3	4	3	2	3	6	3	3	4	3	2	3	4	3	2	4	3	4	3	4	3	2	3	3	4	3	2	3	4
32639	1	1	2	2	1	1	38	2	13	6	2	2	2	4	3	2	3	3	2	3	2	3	2	3	2	3	3	3	3	2	2	3	3	2	2	3	3	3	2	2	3	3	2	2	2	3	3	2	2
32641	1	1	2	2	1	1	39	3	13	5	1	3	2	3	3	4	3	2	2	2	3	3	3	4	2	3	2	2	3	2	3	3	2	2	2	3	3	3	2	2	3	3	2	3	3	2	2	3	3
32645	2	1	3	3	1	1	35	2	8	4	2	1	2	2	1	2	3	2	1	2	3	3	4	4	1	2	3	2	3	4	2	3	3	2	3	3	4	2	3	4	2	3	4	3	2	1	2	3	4
32646	1	1	1	1	1	2	37	2	13	1	2	1	2	2	2	2	1	1	2	3	3	2	2	2	1	2	2	2	2	2	1	2	2	2	2	1	1	1	1	1	2	2	3	2	2	1	2	3	2
32648	2	1	5	2	1	1	34	3	13	4	2	2	2	3	4	3	2	3	3	2	4	3	2	3	4	3	4	5	1	2	3	4	2	3	1	3	5	2	3	4	3	1	3	5	2	3	4	2	3
32649	1	1	1	2	1	2	38	3	4	4	2	2	2	3	2	2	3	2	1	2	3	3	2	2	1	3	2	2	2	1	2	2	3	2	3	2	3	2	1	2	2	3	2	2	2	1	2	2	1
32650	1	1	2	1	1	1	42	3	13	3	1	3	2	5	1	2	2	3	2	4	3	4	3	3	3	4	6	2	3	2	2	1	1	1	2	4	5	5	5	4	4	3	1	5	5	3	4	5	5
32653	1	1	2	3	1	1	34	3	15	5	2	2	2	5	3	2	3	2	5	3	3	4	3	4	2	3	3	3	2	3	4	3	2	4	3	3	4	2	3	3	4	3	3	3	2	3	3	4	2
32654	1	1	3	3	1	1	36	2	13	5	2	2	2	4	3	2	3	2	4	3	2	3	2	3	3	2	2	3	2	3	3	4	3	2	3	2	4	3	2	3	3	3	2	3	2	3	4	3	2
32655	1	1	2	2	1	1	40	1	13	3	2	2	2	4	1	2	3	3	3	4	3	3	2	3	4	3	4	2	3	4	3	3	3	2	4	1	2	3	4	4	5	3	5	1	1	2	3	3	4
32657	2	1	1	1	1	1	32	3	18	5	2	3	1	3	2	3	3	3	2	3	3	2	4	3	3	2	3	5	5	4	3	3	4	2	3	3	3	2	3	4	3	2	3	2	2	3	2	4	5
32658	2	1	3	1	2	1	26	2	13	6	1	3	1	4	2	2	1	3	1	1	2	1	3	3	2	2	1	3	1	2	1	3	3	3	1	1	1	3	2	3	2	1	1	1	2	2	2	3	3
32659	1	1	2	2	1	1	27	3	13	6	2	3	2	3	3	2	1	2	1	2	1	2	1	3	2	1	3	1	3	2	2	1	2	2	3	1	3	2	1	2	2	1	3	1	3	2	2	1	2
32660	1	1	1	1	1	1	37	3	16	5	2	2	2	3	2	2	1	1	2	3	2	2	1	1	2	2	3	2	2	1	3	2	2	2	1	2	3	2	2	1	2	1	1	2	3	2	3	3	3
32662	1	1	2	2	1	1	38	3	6	5	2	2	2	3	3	5	3	5	3	5	4	4	2	3	5	5	4	3	4	2	5	4	5	4	4	5	3	4	2	5	4	2	4	5	2	4	3	5	4
32664	2	1	5	1	1	1	37	3	4	6	1	1	2	3	2	2	3	2	2	2	2	2	2	2	2	2	2	2	3	2	3	2	4	2	2	2	3	3	2	2	2	2	2	2	2	3	2	3	2
32665	2	1	3	4	1	2	50	2	13	4	1	6	2	2	1	1	1	1	1	1	1	1	1	1	1	4	1	2	2	2	2	2	2	2	2	2	2	2	2	2	2	2	2	2	2	2	2	2	2
32668	2	1	3	2	1	2	37	3	4	6	2	2	2	3	2	2	3	2	2	2	3	2	2	2	3	2	3	2	3	3	2	2	2	2	3	3	2	2	2	2	3	2	2	3	3	2	4	3	3
32670	1	1	1	2	1	1	38	2	14	4	2	1	2	2	3	2	3	4	3	2	3	2	2	4	3	2	3	3	2	3	4	3	2	3	2	3	4	2	3	3	2	3	3	3	2	3	2	3	4
32671	1	1	3	1	1	2	45	2	2	4	2	3	2	3	1	1	1	1	6	1	1	1	1	1	1	3	1	3	6	3	6	2	3	3	2	3	3	4	4	3	3	2	2	2	6	1	6	6	1
32672	2	1	3	2	2	2	42	3	13	4	1	3	2	3	1	1	1	2	2	2	1	3	1	1	1	3	2	4	6	1	2	2	3	2	4	2	1	2	3	2	3	1	2	2	6	2	3	1	3
32673	2	1	2	1	2	1	21	1	8	4	3	2	2	5	1	2	2	2	1	2	2	2	2	3	2	3	3	3	5	3	1	1	2	3	2	2	2	2	2	2	2	3	3	2	2	2	1	1	2
32676	1	1	2	3	1	2	33	2	10	5	2	1	2	3	3	2	3	2	4	3	2	3	2	3	3	2	3	3	2	3	2	4	3	2	3	2	3	2	3	4	3	2	2	3	2	3	2	4	3
32677	1	1	2	2	1	1	36	2	10	5	2	2	2	4	6	6	6	6	4	3	2	3	2	4	3	4	4	3	2	4	2	3	4	3	2	4	3	3	4	6	6	6	3	6	2	6	3	3	4
32679	1	1	1	2	1	2	43	3	10	4	2	2	1	4	3	4	3	2	3	2	3	4	3	2	4	3	2	3	2	3	3	2	4	3	2	4	3	2	4	3	2	3	4	4	2	4	3	4	2
32680	1	1	3	3	1	2	37	3	15	5	2	2	2	3	3	2	4	3	4	2	4	3	4	3	4	3	4	4	3	3	2	2	3	3	2	4	3	2	3	4	2	3	4	3	4	5	3	2	4
32682	1	1	3	1	1	1	37	3	13	5	2	3	2	4	3	3	3	2	2	3	3	3	2	2	3	3	3	2	2	3	3	3	2	2	2	4	4	4	3	3	3	2	2	2	2	3	3	3	4
32683	1	1	4	3	1	1	30	3	4	4	2	1	2	3	3	1	2	3	2	4	5	2	3	5	3	6	2	3	2	4	3	5	6	5	4	3	3	4	2	3	2	4	3	2	3	4	3	2	3
32684	1	1	4	3	1	1	30	3	4	4	2	2	2	2	2	3	2	3	4	3	3	1	3	4	4	2	4	5	4	2	3	5	1	2	3	2	4	4	3	4	2	4	3	4	3	2	4	3	3
32685	1	1	1	2	1	1	38	3	4	6	2	1	2	4	5	3	3	2	3	2	4	3	5	1	6	5	4	5	1	4	3	2	5	4	3	1	4	2	5	4	5	2	3	5	2	5	4	2	4
32686	1	1	4	3	1	1	31	3	9	4	2	1	2	2	3	2	2	4	4	3	4	2	3	2	4	2	1	4	3	4	3	2	4	4	3	2	4	4	3	4	4	3	2	4	4	3	2	2	3
32687	1	1	4	3	1	1	31	3	10	4	2	1	2	3	4	4	3	4	3	2	3	1	3	4	3	2	4	4	3	4	2	4	3	2	4	4	3	4	3	2	4	3	4	4	2	4	3	4	4
32688	1	1	3	3	1	1	31	3	6	4	2	2	2	2	1	2	4	4	3	4	2	1	3	3	2	4	3	4	3	1	5	4	3	3	4	2	3	3	2	1	3	4	4	4	4	2	4	2	3
32689	2	1	4	3	2	1	38	1	15	3	2	3	2	3	1	3	5	5	4	3	4	5	4	4	5	5	2	1	2	2	2	3	4	5	5	4	5	3	5	4	4	4	4	1	2	3	4	5	5
32690	2	1	1	1	1	1	39	1	10	4	2	3	1	2	2	3	4	3	4	5	5	4	3	4	5	4	5	2	3	4	3	4	4	5	3	4	5	4	2	3	4	5	3	1	2	3	3	3	4
32692	2	1	3	2	2	1	40	3	10	3	2	2	2	3	1	2	3	4	5	4	4	4	2	3	4	4	3	4	4	2	3	4	3	4	3	4	3	5	4	3	4	5	4	1	4	2	3	4	5
32693	1	1	2	2	1	1	35	3	13	4	2	3	2	4	3	3	4	4	4	3	3	4	2	4	3	3	4	2	3	3	4	4	4	3	4	4	3	2	3	3	4	3	3	2	3	3	3	3	4
32694	1	1	1	2	1	2	38	3	2	5	2	3	2	4	2	2	3	3	3	3	3	2	2	3	3	4	4	2	3	3	3	4	4	4	2	2	2	3	3	3	4	4	3	2	2	3	3	3	4
32695	2	1	1	2	1	1	41	2	10	3	2	2	2	4	6	6	6	3	4	5	5	6	6	6	5	6	3	5	4	3	5	4	3	3	5	5	4	3	6	4	4	4	6	5	4	3	4	5	6
32696	1	1	1	1	1	2	37	3	13	4	1	3	2	4	2	2	3	3	4	4	3	3	3	4	4	3	3	2	2	3	3	3	4	4	4	3	3	3	2	2	3	3	4	2	2	3	3	3	4
32698	1	1	2	3	1	1	36	3	5	5	2	2	2	3	5	4	3	4	2	4	3	5	2	3	4	3	5	5	4	4	3	5	5	3	2	4	5	3	2	4	5	4	5	5	2	5	4	4	3
32699	1	1	1	1	1	1	35	3	4	5	2	2	1	3	5	6	4	5	6	4	5	6	5	4	4	6	5	5	4	3	5	4	4	6	5	3	6	5	3	5	5	4	5	5	3	4	2	5	3
32700	1	1	1	1	1	2	36	3	19	5	1	2	2	3	4	3	2	4	3	2	4	4	3	4	3	4	4	3	3	4	2	3	4	2	3	4	2	3	4	3	2	3	4	3	3	4	4	3	2
32702	2	1	5	3	2	1	30	3	13	5	2	4	2	5	5	2	4	3	4	5	6	4	3	4	5	5	3	4	2	3	4	4	4	5	3	5	3	4	5	3	5	5	4	5	3	4	4	2	4
32703	1	1	2	3	1	1	31	2	13	2	2	4	2	2	5	3	2	4	4	2	5	2	4	5	3	2	4	3	4	4	2	3	4	6	3	4	5	3	4	6	4	5	6	4	2	3	4	2	3
32704	1	1	1	1	1	1	36	3	10	4	2	3	2	2	5	4	4	3	4	4	2	5	3	6	3	5	4	5	4	6	5	4	3	5	4	5	3	4	6	5	3	4	5	6	4	3	5	3	5
32706	2	1	4	3	1	1	36	3	13	3	2	4	1	4	5	2	3	4	3	4	5	6	4	5	4	5	6	4	3	5	6	3	4	2	4	5	3	4	5	3	4	5	6	6	3	4	4	3	4
32708	1	1	2	3	1	2	36	3	11	5	2	2	1	5	3	2	4	3	4	3	4	2	3	4	2	3	4	4	3	4	2	4	4	3	6	6	3	6	3	6	3	4	2	3	4	3	4	2	3
32709	1	1	1	2	1	1	37	2	4	5	2	3	2	3	2	4	3	6	4	3	4	5	4	5	4	3	5	4	3	3	5	5	2	5	3	4	4	3	5	2	4	5	4	5	3	3	5	4	5
32711	2	1	2	2	1	1	34	3	4	5	2	3	1	2	1	2	2	3	3	3	3	3	2	3	3	2	2	1	2	2	2	3	2	2	1	2	2	1	2	2	2	3	3	1	2	2	2	1	2
32712	1	1	1	1	1	1	42	2	13	4	2	2	2	5	3	3	2	2	4	2	3	2	3	4	2	3	3	3	2	3	4	3	2	4	2	3	4	2	3	4	3	4	3	6	6	6	6	6	3
32713	1	1	2	3	1	2	39	2	13	6	2	2	2	4	6	6	6	3	5	2	4	3	3	4	3	4	2	5	5	4	3	4	3	4	2	3	4	3	4	3	4	2	6	3	4	3	5	4	3
32714	2	1	2	1	1	1	33	2	15	4	2	3	1	3	1	2	3	4	3	2	1	2	3	4	3	2	1	1	2	2	3	3	2	2	2	3	3	3	2	2	2	2	3	1	2	3	2	1	2
32715	2	1	1	3	1	1	28	3	13	6	2	3	2	3	1	4	2	5	2	5	4	3	1	3	4	2	3	1	2	3	4	5	1	2	3	5	4	3	2	1	3	4	4	1	3	5	4	1	2
32716	2	1	3	1	1	2	43	3	7	5	2	1	2	3	2	2	1	2	1	2	2	2	2	1	2	2	3	2	3	3	3	2	4	3	3	2	2	3	2	2	2	3	2	3	3	3	3	4	3
32717	2	1	2	2	1	2	43	2	13	4	2	2	1	3	1	3	2	3	5	4	3	4	6	5	4	3	5	1	6	4	3	4	5	4	3	5	4	4	4	3	5	4	3	1	1	2	4	5	4
32718	2	1	2	2	3	1	33	3	13	3	2	3	2	3	3	3	5	5	4	3	4	4	5	4	4	5	5	2	4	3	4	3	4	4	3	4	4	4	3	4	4	3	4	3	4	4	4	3	3
32719	1	1	1	2	1	2	33	3	13	5	2	1	1	3	5	2	3	5	3	2	4	5	1	3	4	5	2	5	1	4	1	5	5	6	3	6	5	1	3	4	5	5	6	2	3	3	5	5	1
32720	1	1	4	3	1	1	31	3	13	4	2	2	2	2	4	2	3	3	2	1	3	4	3	2	5	2	1	4	3	1	3	4	3	3	2	4	3	2	4	3	1	3	4	4	4	1	4	3	2
32721	1	1	1	1	1	2	38	3	1	5	2	3	2	3	5	3	2	5	2	3	1	5	5	3	2	4	3	1	4	5	5	3	1	4	3	2	5	3	2	3	5	4	2	2	4	2	5	1	3
32723	1	1	2	2	2	1	32	3	8	2	2	3	2	3	2	2	1	2	1	2	1	2	1	2	1	2	1	3	3	4	3	3	4	3	4	3	3	3	2	3	3	2	2	1	1	2	2	1	1
32724	2	1	2	2	1	2	39	2	13	5	2	3	2	3	1	5	2	4	4	6	3	1	3	5	3	6	5	1	2	5	3	1	4	6	5	2	4	3	2	5	6	3	4	5	2	4	3	5	6
32726	1	1	1	2	1	1	37	3	17	4	2	2	2	3	1	2	3	1	2	2	2	3	1	2	2	3	1	3	4	2	4	4	2	4	3	4	3	4	5	3	4	5	4	4	5	3	4	4	3
32727	1	1	2	2	1	1	43	3	15	3	2	2	2	3	1	3	2	3	2	4	3	1	4	5	4	6	4	1	1	2	3	4	3	3	2	3	4	3	2	3	4	2	6	1	5	3	3	4	3
32728	2	1	2	3	1	2	42	3	4	4	2	3	2	4	2	2	4	4	3	3	4	4	5	3	2	3	4	1	2	3	4	2	2	4	3	5	3	5	4	3	4	4	2	1	2	3	3	4	3
32729	1	1	1	2	1	1	38	3	15	3	2	1	2	3	2	1	2	2	1	2	3	1	2	2	1	2	2	3	4	2	5	4	3	4	5	3	5	3	4	4	5	5	3	3	3	4	3	2	4
32730	2	1	3	2	1	1	33	3	10	5	2	3	1	3	4	2	5	3	2	4	5	5	2	3	4	4	4	3	3	4	3	3	2	4	4	3	2	3	3	4	2	3	3	2	3	4	3	3	2
32731	2	1	2	2	1	1	34	3	3	6	2	2	1	3	3	2	4	2	5	3	5	3	5	3	2	3	2	2	3	3	4	4	4	2	2	3	4	4	3	2	3	4	3	5	4	3	3	2	2
32732	1	1	2	3	1	2	40	3	8	4	2	2	2	3	2	3	3	2	3	3	2	2	3	3	2	2	3	2	2	2	3	3	3	4	4	4	3	3	3	4	4	3	3	2	2	3	3	3	4
32733	1	1	1	2	1	1	34	2	8	4	2	3	2	4	2	2	1	2	2	3	2	2	2	2	3	2	1	2	2	1	2	2	2	1	1	2	3	2	2	1	1	1	2	2	1	1	2	2	3
32734	1	1	2	2	1	1	37	2	8	5	2	3	2	3	2	2	1	2	1	1	2	2	3	2	2	1	2	1	2	1	1	2	2	1	1	2	3	2	2	3	1	2	3	2	2	2	1	2	2
32735	1	1	1	2	1	1	35	3	9	5	2	2	2	4	2	2	1	2	3	2	2	2	2	3	1	2	3	2	2	1	2	2	3	2	2	2	3	2	2	3	1	1	2	2	2	1	2	1	1
32736	1	1	2	1	3	2	33	3	2	2	2	2	2	3	2	3	3	4	4	3	4	4	3	3	4	4	3	3	4	5	4	4	5	3	4	5	3	4	4	5	4	3	4	3	4	5	4	3	4
32737	1	1	3	2	1	2	33	3	4	3	1	3	2	2	4	1	6	3	6	4	1	3	5	6	4	2	5	1	5	1	1	4	2	6	4	1	3	5	4	6	2	5	5	5	2	4	2	5	3
32738	1	1	1	1	1	1	38	3	13	4	2	2	2	2	2	2	1	2	3	2	2	2	2	1	2	2	2	2	2	1	2	3	2	2	2	2	1	1	1	2	1	1	2	2	2	1	2	2	2
32739	1	1	3	1	1	2	33	3	13	3	2	3	2	3	4	5	3	4	3	4	5	5	4	3	4	4	5	5	3	4	3	5	4	3	4	4	5	4	4	4	3	4	5	1	2	1	2	1	2
32742	2	1	3	2	1	1	35	3	13	4	2	3	1	3	1	2	2	2	2	3	3	3	2	2	3	3	3	1	1	2	1	2	3	3	3	3	1	3	2	2	2	3	3	1	2	3	3	3	2
32743	2	1	4	3	1	1	38	2	13	4	2	5	1	3	3	4	2	3	4	2	3	4	2	2	3	3	4	3	2	3	2	4	5	4	5	4	2	3	4	3	5	4	5	6	3	5	4	2	5
32748	2	1	3	2	2	2	36	3	15	4	2	2	1	2	1	2	3	3	2	2	2	3	3	3	3	2	2	1	2	3	2	3	2	3	2	1	2	3	3	3	2	1	2	1	1	1	2	3	3
32749	1	1	1	2	1	1	39	3	13	3	2	2	1	2	1	2	2	1	2	4	3	3	3	4	2	4	2	1	2	2	3	2	4	3	3	3	4	3	4	5	3	4	3	1	4	2	3	3	2
32750	2	1	3	2	1	1	39	2	15	5	2	2	2	4	3	3	4	3	3	3	4	3	3	3	4	4	2	3	4	3	3	3	4	3	3	3	3	2	3	2	3	3	3	3	3	3	3	2	3
32755	2	1	2	2	1	1	30	3	15	5	2	2	2	3	2	3	3	2	3	2	2	3	3	3	2	3	3	3	3	4	4	3	3	3	5	4	3	3	2	4	3	4	3	3	4	2	4	3	4
32756	2	1	5	3	2	1	38	2	14	4	2	4	1	4	6	4	3	4	5	3	4	3	5	4	5	3	4	5	3	4	5	3	5	3	4	3	5	4	5	3	4	5	5	1	2	3	4	2	3
32758	1	1	1	2	1	1	38	3	18	4	2	2	2	2	3	4	2	4	2	4	3	4	2	4	4	5	3	2	3	3	4	2	4	3	5	3	2	4	4	2	4	3	3	3	4	4	2	4	5
32759	2	1	5	3	1	1	39	2	7	5	2	4	1	4	2	3	4	4	3	4	3	5	2	3	3	2	4	5	4	3	5	4	3	4	3	6	4	5	5	2	4	5	6	5	3	2	3	5	3
32760	2	1	2	3	1	1	36	3	12	5	2	4	2	3	2	3	4	2	3	4	4	2	3	4	3	3	2	3	2	3	2	4	5	4	3	4	2	3	4	5	4	2	3	2	3	4	3	2	3
32761	2	1	3	1	1	2	38	3	2	4	2	3	1	3	1	2	1	2	3	2	3	2	3	2	2	3	3	1	2	3	3	2	1	2	3	3	2	1	2	3	3	2	1	1	2	3	3	2	1
32764	1	1	1	1	1	2	34	2	13	4	2	2	2	3	2	2	1	3	2	2	3	2	2	3	1	1	1	2	2	1	1	1	1	2	2	3	3	2	2	1	2	1	2	2	2	1	1	2	3
32766	1	1	1	2	1	1	35	3	13	3	2	2	1	3	2	3	4	4	2	2	2	3	2	3	2	4	3	1	2	3	3	4	4	3	5	4	4	3	4	3	2	2	2	1	2	3	4	4	4
32768	1	1	2	1	1	2	36	2	13	5	2	3	2	4	2	2	2	2	1	2	3	2	2	2	1	1	2	2	2	3	2	1	1	2	3	2	2	2	1	2	3	2	2	2	2	1	1	2	3
32769	1	1	1	2	1	1	31	3	13	4	2	3	2	3	2	2	1	2	2	1	1	1	1	2	2	2	3	2	2	1	1	1	2	2	3	2	2	1	1	1	2	2	2	2	2	2	1	1	2
32771	1	1	2	2	1	2	38	2	10	4	1	3	1	2	5	4	3	5	4	5	5	2	5	3	4	3	2	3	4	2	3	4	5	2	4	2	4	5	4	3	5	4	3	4	4	5	2	3	5
32772	1	1	2	2	1	1	38	3	13	5	2	2	2	4	2	2	2	2	2	2	1	1	2	2	2	3	3	2	2	1	1	1	1	2	2	2	2	3	1	2	2	2	2	2	2	2	2	1	3
32773	1	1	4	3	1	1	33	3	4	5	2	1	1	1	1	2	1	2	3	4	3	3	2	4	3	3	2	4	1	4	3	5	5	5	3	5	6	5	4	4	3	2	4	2	3	4	3	2	4
32774	1	1	4	3	1	1	32	3	15	4	2	1	1	1	4	3	4	1	4	3	2	3	4	3	2	4	3	4	3	1	3	4	3	2	4	4	3	2	1	3	3	3	4	4	1	3	4	4	5
32777	1	1	2	2	1	1	36	2	7	3	1	1	1	4	2	2	1	2	3	2	4	4	3	3	2	1	2	1	1	2	1	2	3	4	3	3	3	3	2	4	4	5	5	2	2	1	2	3	3
32778	2	1	2	2	2	2	37	3	6	4	2	3	1	3	1	2	2	3	2	3	2	2	2	3	3	3	1	2	3	2	1	2	3	2	1	2	3	2	1	2	3	2	1	1	1	2	3	3	3
32779	1	1	3	1	1	1	35	3	13	4	2	3	2	4	2	3	4	4	3	4	4	3	2	3	4	3	3	3	4	4	3	3	4	4	2	2	3	3	3	4	2	3	2	2	3	4	5	4	3
32780	1	1	3	2	1	2	41	2	13	4	2	1	2	2	2	3	4	3	3	4	2	3	4	3	2	4	3	3	4	3	3	3	4	4	4	3	3	4	3	4	3	4	4	4	3	2	3	4	3
32781	2	1	3	3	1	1	35	2	19	5	2	4	1	4	5	3	2	4	4	5	3	4	5	3	4	5	3	5	3	4	4	3	5	5	3	4	5	4	5	6	3	5	6	5	2	3	5	3	4
32784	2	1	2	3	1	1	37	2	13	3	1	4	2	4	6	4	3	4	3	2	5	4	3	4	3	3	4	4	3	3	4	3	4	3	2	3	4	3	4	6	6	4	6	5	5	5	4	1	2
32785	1	1	2	2	1	2	39	2	1	5	2	2	2	2	2	3	4	3	2	3	4	2	3	3	3	4	4	3	4	4	3	2	3	3	2	2	4	3	4	4	3	2	3	2	3	2	2	3	2
32786	2	1	2	3	1	1	37	1	4	4	2	2	2	4	6	6	6	4	3	3	3	4	5	3	4	5	3	6	3	6	4	3	2	4	2	3	3	3	4	3	5	5	2	6	6	3	3	4	2
32789	1	1	1	3	1	2	38	2	16	4	2	3	2	4	3	4	2	2	3	4	5	4	3	2	3	4	2	2	3	4	3	4	3	2	2	3	3	2	3	4	3	2	3	3	4	4	3	2	3
32791	2	1	1	3	1	1	28	3	13	6	2	3	2	3	1	2	3	5	1	4	5	3	2	4	3	4	3	3	1	4	5	1	2	5	3	4	1	2	5	4	3	4	3	5	1	5	4	1	3
32792	1	1	3	3	2	1	45	2	18	4	2	3	1	2	1	3	3	4	4	4	4	3	4	5	4	3	5	1	2	3	3	4	4	4	3	4	3	4	4	3	4	5	4	1	2	3	4	5	4
32795	1	1	1	2	1	2	31	2	2	5	2	3	2	3	2	2	1	1	2	2	3	2	3	2	2	2	1	2	2	2	1	1	2	3	3	2	2	2	1	1	1	1	2	2	2	1	1	1	2
32796	1	1	2	1	1	1	36	3	13	4	2	2	2	4	2	2	2	1	1	2	2	2	1	2	2	2	1	2	2	1	1	2	2	3	2	1	1	2	3	2	2	1	2	3	3	2	2	1	2
32797	2	1	6	2	2	1	45	2	13	3	1	1	2	3	1	1	1	1	3	4	6	3	3	4	2	3	2	5	4	4	3	4	3	2	3	4	2	4	3	4	3	5	4	4	3	4	5	3	4
32798	1	1	1	1	1	1	37	2	13	5	2	2	2	2	2	2	2	1	3	2	2	1	2	3	2	2	1	2	2	2	1	1	2	2	2	3	2	1	2	2	2	1	2	2	2	1	1	3	2
32800	1	1	1	3	1	1	35	2	4	3	1	3	2	3	2	2	3	3	3	2	1	1	1	2	3	2	2	1	1	2	3	3	4	3	3	2	2	3	4	4	3	2	1	2	3	2	1	2	3
32802	2	1	2	2	1	2	37	2	13	5	1	2	2	4	4	5	4	3	5	2	5	2	4	3	4	5	3	4	5	3	5	3	4	2	4	2	6	5	2	4	5	3	5	4	2	6	3	4	6
32803	2	1	3	2	2	1	45	2	3	5	4	4	2	3	2	3	3	3	3	3	4	3	1	3	1	5	2	2	4	3	3	4	3	3	4	4	3	4	3	4	4	3	4	2	3	4	3	3	4
32806	2	1	3	3	1	1	42	2	6	4	1	3	2	3	4	3	4	3	3	3	4	4	3	4	2	3	3	3	2	3	1	2	2	2	5	3	2	5	4	1	1	3	2	1	5	4	2	1	2
32808	2	1	2	1	1	1	34	2	16	4	2	3	2	4	2	2	1	1	2	3	2	2	2	1	2	2	3	2	2	1	1	2	2	3	3	1	1	1	1	2	2	1	1	2	2	2	1	1	2
32809	2	1	3	2	1	1	36	2	13	6	4	2	2	3	2	3	3	4	4	3	5	4	3	4	1	2	5	5	2	4	4	6	2	4	3	5	3	3	5	4	2	5	4	2	2	4	5	2	3
32810	1	1	1	1	1	1	35	1	19	3	2	2	2	4	2	2	2	3	3	3	2	2	2	2	3	3	2	3	2	2	2	2	3	3	3	3	2	2	3	2	2	2	3	2	2	3	3	2	2
32812	1	1	1	1	1	1	34	2	7	4	1	3	2	2	2	5	2	4	5	2	6	4	2	1	6	1	2	4	4	6	2	4	4	6	4	3	4	2	3	4	2	4	6	3	3	2	6	3	3
32814	1	1	1	2	2	1	39	2	13	2	1	4	2	4	4	3	5	4	3	5	5	3	4	2	5	4	3	4	5	4	3	5	4	5	4	4	3	4	5	3	5	4	4	5	4	3	4	6	4
32815	1	1	2	3	1	1	35	2	6	3	2	3	2	3	2	3	4	3	3	2	3	2	3	2	3	4	3	2	2	3	3	3	4	3	3	2	3	2	2	3	2	3	3	2	3	2	2	3	2
32816	1	1	1	2	1	1	35	2	2	4	2	2	2	4	3	4	3	2	3	3	2	3	2	3	2	3	4	2	3	3	3	2	4	3	2	3	2	3	2	3	3	3	3	2	2	3	2	3	2
32818	1	1	4	3	1	1	31	3	6	4	2	2	1	1	4	3	4	5	6	5	4	4	3	2	4	4	3	1	4	3	3	2	4	3	1	3	4	4	6	5	5	4	3	4	2	4	6	5	4
32819	1	1	3	1	1	2	42	3	4	4	1	1	2	3	3	4	3	3	2	2	3	3	4	2	3	4	3	2	3	4	3	4	3	3	4	4	2	2	4	3	2	3	4	2	3	4	5	3	3
32820	1	1	1	2	2	1	36	2	13	4	2	4	2	4	4	5	4	5	4	3	4	3	4	4	3	4	4	5	4	4	3	4	3	4	3	4	4	3	4	4	4	5	6	5	4	3	4	3	4
32822	1	1	3	4	1	2	34	2	13	4	1	3	2	3	1	3	3	3	6	3	3	3	3	3	3	2	2	3	3	3	2	6	3	3	4	6	3	3	4	3	3	4	3	2	2	2	4	6	4
32825	1	1	2	2	2	2	34	3	13	6	2	2	2	5	2	2	3	3	3	3	4	4	2	4	3	3	4	2	4	3	3	4	3	5	4	4	4	4	4	4	5	4	4	3	4	5	3	4	4
32827	1	1	2	2	3	2	34	2	13	5	2	3	2	4	3	2	3	4	3	2	3	2	3	3	3	4	3	4	4	4	3	4	4	3	4	4	3	4	3	4	3	3	3	3	3	2	3	3	2
32830	2	1	3	2	2	1	42	2	13	4	2	3	1	4	1	2	4	3	5	3	4	4	4	3	5	4	3	1	2	4	4	4	3	4	5	4	3	4	5	4	3	5	4	1	2	3	5	4	5
32831	2	1	3	3	1	2	37	3	13	5	1	1	2	4	5	2	2	1	5	1	4	1	5	3	4	2	5	5	4	3	1	6	5	3	1	4	5	1	5	2	6	5	3	4	3	4	1	4	3
32832	2	1	1	1	2	2	41	2	13	3	2	2	2	3	4	3	4	5	3	4	4	5	5	4	4	4	5	5	4	5	5	4	2	5	4	3	4	4	5	4	3	4	5	4	3	4	5	3	4
[truncated: 49 more columns]

## Sheet: Codes
CaseId	Case ID
D1	Which of the following chronic diseases do you have?
D2	Do you regularly take prescription medication?
D3	How often do you replace your prescribed medications?	weekly	fortnightly	monthly	bimonthly	every three months	less often
D4	How much do you have to travel from your place of residence or place of work to the pharmacy where you will be seated.	less than 1 km	1-5 km	5-10 km	more than 10 km			1	less than 1 km
D5	Please specify your gender!	man	woman					2	1-5 km
D6	How old are you?	year						3	more than 5
D7	What is your highest level of education?	elementary school	intermediate	superlative
D8	What region do you live in?	county
D9	What is the size of the population of your city?	less than 1000	1000-1999	2000-4999	5000-19999	20000-999999	100000
D10	What is your marital status?	unique	married	widow	divorced	separate lives
D11	How would you describe your financial situation?	Very good	good	acceptable	bad	very bad	NT/NV
D12	You work in healthcare (doctor, nurse, psychologist, physiotherapist	yes	no
D13	What do you think your health is in general?	excellent	Very good	good	weak	bad
BS1	My health at the moment depends on my metformin medications	fully agrees	agree	uncertain	disagree	strongly disagree			necessity	1,2,3--> 1
BS2	It worries me that I have to take metformin medications	fully agrees	agree	uncertain	disagree	strongly disagree			concern	4,5 ---> 1
BS3	My life would be unimaginable without my metformin medications	fully agrees	agree	uncertain	disagree	strongly disagree
BS4	Sometimes I worry about the long-term effects of my metformin medications	fully agrees	agree	uncertain	disagree	strongly disagree		n	1-disagree at all
BS5	Without my metformin medications, I would be very sick	fully agrees	agree	uncertain	disagree	strongly disagree			5- fully agree
BS6	My metformin medications are a real mystery to me	fully agrees	agree	uncertain	disagree	strongly disagree
BS7	My future health depends on my metformin medications	fully agrees	agree	uncertain	disagree	strongly disagree
BS8	My metformin medications are making my life difficult	fully agrees	agree	uncertain	disagree	strongly disagree
BS9	Sometimes I worry about becoming too dependent on my metformin medications	fully agrees	agree	uncertain	disagree	strongly disagree
BS10	My metformin medications protect me from getting worse	fully agrees	agree	uncertain	disagree	strongly disagree
BS11	These metformin medications have unpleasant side effects	fully agrees	agree	uncertain	disagree	strongly disagree
BG1	Doctors use too much medication	fully agrees	agree	uncertain	disagree	strongly disagree
BG2	People who take medication should stop their treatment from time to time	fully agrees	agree	uncertain	disagree	strongly disagree
BG3	Most drugs are addictive	fully agrees	agree	uncertain	disagree	strongly disagree
BG4	Natural remedies are safer than drugs	fully agrees	agree	uncertain	disagree	strongly disagree
BG5	Drugs do more harm than good	fully agrees	agree	uncertain	disagree	strongly disagree
BG6	All drugs are poison	fully agrees	agree	uncertain	disagree	strongly disagree
BG7	Doctors trust drugs too much	fully agrees	agree	uncertain	disagree	strongly disagree
BG8	If doctors had more time for patients, they would prescribe fewer medications	fully agrees	agree	uncertain	disagree	strongly disagree
M1	I forgot to take the medicine	yes	no
M2	I changed the dosage of the drug	yes	no
M3	I stopped taking the drug for a while	yes	no
M4	I decided to skip a dose of medication	yes	no
M5	I took less than prescribed	yes	no
